# Supplementary material for: RNA-Seq Analysis Revealed circRNAs and Genes Associated with Abdominal Fat Deposition in Ducks
Source: Animals (Basel). 2024 Jan 14;14(2):260. doi: 10.3390/ani14020260 (PMC10812634; doi:10.3390/ani14020260)
Supplement: Supplementary file 1 [file animals-14-00260-s001.zip › Supplementary Tables.xlsx]

## Sheet: Table S1
Statistics of base information before and after filtering
Sample	Before Filter					After Filter
	Clean Data(bp)	Q20(%)	Q30(%)	N(%)	GC(%)	HQ Clean Data(bp)	Q20(%)	Q30(%)	N(%)	GC(%)
HF-1	13172376000 (100.00%)	12915906834 (98.05%)	12416524367 (94.26%)	143231 (0.00%)	6162084399 (46.78%)	12948360899 (98.30%)	12745308228 (98.43%)	12271475095 (94.77%)	42026 (0.00%)	6054861235 (46.76%)
HF-2	10146312300 (100.00%)	9959771949 (98.16%)	9594170662 (94.56%)	106559 (0.00%)	4791275611 (47.22%)	9960585000 (98.17%)	9814619747 (98.53%)	9469254189 (95.07%)	32534 (0.00%)	4701662719 (47.20%)
HF-3	12011199300 (100.00%)	11766559548 (97.96%)	11288928035 (93.99%)	127417 (0.00%)	5646443982 (47.01%)	11795494307 (98.20%)	11599239198 (98.34%)	11145844906 (94.49%)	37169 (0.00%)	5542262871 (46.99%)
HF-4	13169667600 (100.00%)	12934742759 (98.22%)	12462915534 (94.63%)	138058 (0.00%)	6330831588 (48.07%)	12960129426 (98.41%)	12771288984 (98.54%)	12322424275 (95.08%)	41443 (0.00%)	6228471245 (48.06%)
LF-1	9731556300 (100.00%)	9508771583 (97.71%)	9102178644 (93.53%)	101143 (0.00%)	4653667699 (47.82%)	9489611190 (97.51%)	9318780366 (98.20%)	8939437696 (94.20%)	28512 (0.00%)	4535033110 (47.79%)
LF-2	14787101100 (100.00%)	14446584726 (97.70%)	13810161361 (93.39%)	153703 (0.00%)	6814795235 (46.09%)	14512885439 (98.15%)	14240805397 (98.13%)	13637444961 (93.97%)	44704 (0.00%)	6685763740 (46.07%)
LF-3	12816990000 (100.00%)	12590140307 (98.23%)	12135929998 (94.69%)	136639 (0.00%)	5953375744 (46.45%)	12602707200 (98.33%)	12422899561 (98.57%)	11992038316 (95.15%)	40824 (0.00%)	5852424130 (46.44%)
LF-4	13541331000 (100.00%)	13276040713 (98.04%)	12751437614 (94.17%)	137842 (0.00%)	6191007617 (45.72%)	13318638250 (98.36%)	13105696883 (98.40%)	12606564812 (94.65%)	40598 (0.00%)	6086323366 (45.70%)
Reads Filtering Statistics
Sample	Clean Reads Num	HQ Clean Reads Num(%)	Read Length	Adapter(%)	Low Quality(%)	Poly A(%)	N(%)
HF-1	87815840	87142012 (99.23%)	150 + 150	207430 (0.24%)	466116 (0.53%)	70 (0%)	71 (0%)
HF-2	67642082	67035628 (99.1%)	150 + 150	200106 (0.3%)	406110 (0.6%)	34 (0%)	85 (0%)
HF-3	80074662	79462332 (99.24%)	150 + 150	195744 (0.24%)	416386 (0.52%)	45 (0%)	55 (0%)
HF-4	87797784	87183872 (99.3%)	150 + 150	211916 (0.24%)	401746 (0.46%)	45 (0%)	80 (0%)
LF-1	64877042	64023818 (98.68%)	150 + 150	254538 (0.39%)	598442 (0.92%)	58 (0%)	64 (0%)
LF-2	98580674	97749872 (99.16%)	150 + 150	228838 (0.23%)	601642 (0.61%)	90 (0%)	71 (0%)
LF-3	85446600	84850608 (99.3%)	150 + 150	195690 (0.23%)	400066 (0.47%)	52 (0%)	66 (0%)
LF-4	90275540	89618340 (99.27%)	150 + 150	208928 (0.23%)	447978 (0.5%)	79 (0%)	68 (0%)

## Sheet: Table S2
Statistical table of novel annotated circRNAs
gene_id	source_gene	source_gene symbol	chr	strand	genomic_start	genomic_end	spliced_length	annot_type
novel_circ_000001	ncbi_101801715	STIM1	NC_040046.1	+	158940	166121	249	annot_exons
novel_circ_000002	ncbi_101801715	STIM1	NC_040046.1	+	158943	170944	474	annot_exons
novel_circ_000003	ncbi_101801715	STIM1	NC_040046.1	+	181052	191350	861	annot_exons
novel_circ_000004	ncbi_101801715	STIM1	NC_040046.1	+	196140	196530	391	one_exon
novel_circ_000005	ncbi_101796445	RRM1	NC_040046.1	+	219997	234923	3012	exon_intron
novel_circ_000006	ncbi_101798111	HBB	NC_040046.1	-	345496	356107	9435	exon_intron
novel_circ_000007	ncbi_101798111	HBB	NC_040046.1	-	345735	355867	9071	exon_intron
novel_circ_000008	ncbi_110354702	SMPD1	NC_040046.1	+	536989	537451	223	annot_exons
novel_circ_000009	ncbi_101790949	LCMT2	NC_040046.1	-	569541	590310	3470	exon_intron
novel_circ_000010	ncbi_101790949	LCMT2	NC_040046.1	-	578625	579038	324	annot_exons
novel_circ_000011	ncbi_101790949	LCMT2	NC_040046.1	-	582802	590310	783	annot_exons
novel_circ_000012	ncbi_101790949	LCMT2	NC_040046.1	-	582802	591433	973	annot_exons
novel_circ_000013	ncbi_101790949	LCMT2	NC_040046.1	-	585413	592287	1035	annot_exons
novel_circ_000014	ncbi_101790949	LCMT2	NC_040046.1	-	591244	592287	350	annot_exons
novel_circ_000015	ncbi_101790949	LCMT2	NC_040046.1	-	591244	595191	531	annot_exons
novel_circ_000016	ncbi_101790765	Dchs1	NC_040046.1	+	653436	655418	1445	annot_exons
novel_circ_000017	ncbi_101790765	Dchs1	NC_040046.1	+	673559	673809	251	one_exon
novel_circ_000018	ncbi_101798401	Slco2b1	NC_040046.1	+	948180	950941	512	annot_exons
novel_circ_000019	ncbi_101798581	PGM2L1	NC_040046.1	-	1020566	1028021	939	annot_exons
novel_circ_000020	ncbi_101797382	POLD3	NC_040046.1	+	1072874	1077105	276	annot_exons
novel_circ_000021	ncbi_101797382	POLD3	NC_040046.1	+	1095210	1095886	677	one_exon
novel_circ_000022	ncbi_101801989	FCHSD2	NC_040046.1	+	1645858	1652142	540	annot_exons
novel_circ_000023	ncbi_101801989	FCHSD2	NC_040046.1	+	1673662	1701630	675	annot_exons
novel_circ_000024	ncbi_101801272	SERPINH1	NC_040046.1	-	1729664	1730052	389	one_exon
novel_circ_000025	ncbi_101801272	SERPINH1	NC_040046.1	-	1729766	1730032	267	one_exon
novel_circ_000026	ncbi_101801215	DGAT2	NC_040046.1	+	2060891	2062763	299	annot_exons
novel_circ_000027	ncbi_101801215	DGAT2	NC_040046.1	+	2068389	2068593	205	one_exon
novel_circ_000028	ncbi_101801215	DGAT2	NC_040046.1	+	2068594	2072001	3408	intronic
novel_circ_000029	ncbi_101801215	DGAT2	NC_040046.1	-	2072022	2072580	559	antisense
novel_circ_000030	ncbi_101801215	DGAT2	NC_040046.1	+	2072022	2072580	282	annot_exons
novel_circ_000031	ncbi_101801215	DGAT2	NC_040046.1	+	2072042	2074611	1639	annot_exons
novel_circ_000032	ncbi_101801215	DGAT2	NC_040046.1	-	2072533	2073499	967	antisense
novel_circ_000033	ncbi_101801215	DGAT2	NC_040046.1	+	2073319	2073532	214	one_exon
novel_circ_000034	ncbi_101801215	DGAT2	NC_040046.1	-	2073903	2074185	283	antisense
novel_circ_000035	ncbi_101801215	DGAT2	NC_040046.1	-	2074100	2074744	645	antisense
novel_circ_000036	ncbi_101798878	UVRAG	NC_040046.1	+	2100552	2106025	390	annot_exons
novel_circ_000037	ncbi_101798878	UVRAG	NC_040046.1	+	2100552	2111634	476	annot_exons
novel_circ_000038	ncbi_101798878	UVRAG	NC_040046.1	+	2100552	2131818	1148	annot_exons
novel_circ_000039	ncbi_101798878	UVRAG	NC_040046.1	+	2111549	2131818	758	annot_exons
novel_circ_000040	ncbi_101798878	UVRAG	NC_040046.1	+	2124254	2131818	672	annot_exons
novel_circ_000041	ncbi_101794212	RSF1	NC_040046.1	-	3190453	3190738	286	one_exon
novel_circ_000042	ncbi_101794212	RSF1	NC_040046.1	+	3194999	3196988	1990	antisense
novel_circ_000043	ncbi_113844954	--	NC_040046.1	-	3271180	3273993	2721	exon_intron
novel_circ_000044	ncbi_113844954	--	NC_040046.1	+	3271226	3274039	2814	antisense
novel_circ_000045	ncbi_113844954	--	NC_040046.1	-	3271313	3274126	2721	exon_intron
novel_circ_000046	ncbi_101792588	ALG8	NC_040046.1	-	3286595	3288981	383	annot_exons
novel_circ_000047	ncbi_101791796	TENM4	NC_040046.1	-	3601107	3636955	743	annot_exons
novel_circ_000048	ncbi_101791796	TENM4	NC_040046.1	-	3724613	3732472	588	annot_exons
novel_circ_000049	ncbi_101791796	TENM4	NC_040046.1	-	3724613	3734797	2913	exon_intron
novel_circ_000050	ncbi_101791796	TENM4	NC_040046.1	-	3771210	3772071	862	intronic
novel_circ_000051	ncbi_101790306	Picalm	NC_040046.1	-	5706381	5706518	138	one_exon
novel_circ_000052	ncbi_101790306	Picalm	NC_040046.1	-	5727951	5741917	1125	annot_exons
novel_circ_000053	ncbi_101790306	Picalm	NC_040046.1	-	5735412	5741917	528	annot_exons
novel_circ_000054	ncbi_101790306	Picalm	NC_040046.1	-	5738184	5741917	322	annot_exons
novel_circ_000055	ncbi_101796637	Rab30	NC_040046.1	-	5934400	5935219	820	antisense
novel_circ_000056	ncbi_101796637	Rab30	NC_040046.1	+	5934897	5935157	261	one_exon
novel_circ_000057	ncbi_101796637	Rab30	NC_040046.1	-	5935583	5936119	537	antisense
novel_circ_000058	ncbi_101796953	DDIAS	NC_040046.1	-	5944713	5945678	966	one_exon
novel_circ_000059	ncbi_101797257	PRCP	NC_040046.1	+	5969595	5975581	1109	annot_exons
novel_circ_000060	ncbi_101797257	PRCP	NC_040046.1	+	5969595	5982359	1318	annot_exons
novel_circ_000061	ncbi_101792256	DLG2	NC_040046.1	-	6286183	6359221	772	annot_exons
novel_circ_000062	ncbi_101792256	DLG2	NC_040046.1	-	6396746	6419298	492	annot_exons
novel_circ_000063	ncbi_101804961	PRSS23	NC_040046.1	+	7288760	7288981	222	one_exon
novel_circ_000064	ncbi_101804961	PRSS23	NC_040046.1	+	7290716	7290991	276	one_exon
novel_circ_000065	ncbi_101804770	FZD4	NC_040046.1	+	7373021	7373595	575	antisense
novel_circ_000066	ncbi_101804770	FZD4	NC_040046.1	+	7373627	7374381	755	antisense
novel_circ_000067	ncbi_101804770	FZD4	NC_040046.1	-	7377022	7378067	203	annot_exons
novel_circ_000068	ncbi_101791019	NOX4	NC_040046.1	+	8485315	8504156	933	annot_exons
novel_circ_000069	ncbi_101791019	NOX4	NC_040046.1	-	8557528	8560787	3260	antisense
novel_circ_000070	ncbi_101789579	SLC36A4	NC_040046.1	-	10029382	10047945	667	annot_exons
novel_circ_000071	ncbi_101789579	SLC36A4	NC_040046.1	-	10029382	10060824	1152	annot_exons
novel_circ_000072	ncbi_101802731	MRE11	NC_040046.1	-	10495889	10498261	278	annot_exons
novel_circ_000073	ncbi_101803417	AMOTL1	NC_040046.1	+	10605358	10612308	503	annot_exons
novel_circ_000074	ncbi_101804011	SESN3	NC_040046.1	+	10699925	10703983	4059	antisense
novel_circ_000075	ncbi_101804011	SESN3	NC_040046.1	+	10700353	10701515	1163	antisense
novel_circ_000076	ncbi_101804011	SESN3	NC_040046.1	-	10701143	10701804	662	one_exon
novel_circ_000077	ncbi_101804011	SESN3	NC_040046.1	+	10704760	10704948	189	antisense
novel_circ_000078	ncbi_101804011	SESN3	NC_040046.1	-	10706021	10719323	1923	annot_exons
novel_circ_000079	ncbi_101804011	SESN3	NC_040046.1	-	10706353	10714761	979	annot_exons
novel_circ_000080	ncbi_101804011	SESN3	NC_040046.1	-	10706515	10710827	576	annot_exons
novel_circ_000081	ncbi_101791261	CEP57	NC_040046.1	+	10898033	10899105	390	annot_exons
novel_circ_000082	ncbi_101804435	MTMR2	NC_040046.1	-	10909833	10913254	732	annot_exons
novel_circ_000083	ncbi_101804735	MAML2	NC_040046.1	+	10983943	10984946	1004	antisense
novel_circ_000084	ncbi_101804735	MAML2	NC_040046.1	-	11047999	11049450	1452	one_exon
novel_circ_000085	ncbi_101804735	MAML2	NC_040046.1	+	11048662	11049158	497	antisense
novel_circ_000086	ncbi_101798117	YAP1	NC_040046.1	-	13652515	13659275	6761	antisense
novel_circ_000087	ncbi_101798117	YAP1	NC_040046.1	-	13691113	13692526	1414	antisense
novel_circ_000088	ncbi_101798117	YAP1	NC_040046.1	+	13713390	13715140	242	annot_exons
novel_circ_000089	ncbi_101798117	YAP1	NC_040046.1	+	13713390	13723832	373	annot_exons
novel_circ_000090	ncbi_101798117	YAP1	NC_040046.1	-	13729621	13729840	220	antisense
novel_circ_000091	ncbi_101798117	YAP1	NC_040046.1	+	13730818	13732037	1220	one_exon
novel_circ_000092	ncbi_106019216	DCUN1D5	NC_040046.1	-	14032366	14033303	938	one_exon
novel_circ_000093	ncbi_106019216	DCUN1D5	NC_040046.1	+	14033792	14035641	1850	antisense
novel_circ_000094	ncbi_101798656	Dync2h1	NC_040046.1	+	14082165	14085869	959	annot_exons
novel_circ_000095	ncbi_101798656	Dync2h1	NC_040046.1	+	14096772	14106151	855	annot_exons
novel_circ_000096	ncbi_101798656	Dync2h1	NC_040046.1	+	14108220	14198280	3702	annot_exons
novel_circ_000097	ncbi_101793888	AASDHPPT	NC_040046.1	+	15344886	15345111	226	one_exon
novel_circ_000098	ncbi_101790692	GUCY1A2	NC_040046.1	-	15595308	15629299	299	annot_exons
novel_circ_000099	ncbi_101790692	GUCY1A2	NC_040046.1	-	15629156	15649920	630	annot_exons
novel_circ_000100	ncbi_101790692	GUCY1A2	NC_040046.1	-	15649435	15649920	486	one_exon
novel_circ_000101	ncbi_101790692	GUCY1A2	NC_040046.1	-	15707394	15708256	863	exon_intron
novel_circ_000102	ncbi_101790692	GUCY1A2	NC_040046.1	-	15707538	15708256	719	one_exon
novel_circ_000103	ncbi_101790692	GUCY1A2	NC_040046.1	-	15707538	15722776	841	annot_exons
novel_circ_000104	ncbi_101790692	GUCY1A2	NC_040046.1	-	15707538	15726737	903	annot_exons
novel_circ_000105	ncbi_101790692	GUCY1A2	NC_040046.1	-	15722655	15726737	184	annot_exons
novel_circ_000106	ncbi_101804846	ALKBH8	NC_040046.1	-	15944081	15954270	571	annot_exons
novel_circ_000107	ncbi_101790105	CUL5	NC_040046.1	-	16204868	16205078	211	antisense
novel_circ_000108	ncbi_101790105	CUL5	NC_040046.1	+	16206415	16206618	204	one_exon
novel_circ_000109	ncbi_101803327	ATM	NC_040046.1	+	16262215	16262913	405	annot_exons
novel_circ_000110	ncbi_101803327	ATM	NC_040046.1	+	16278725	16286338	1507	annot_exons
novel_circ_000111	ncbi_101805476	DDX10	NC_040046.1	+	16458028	16471420	637	annot_exons
novel_circ_000112	ncbi_101805476	DDX10	NC_040046.1	+	16464960	16471420	549	annot_exons
novel_circ_000113	ncbi_101793702	Zc3h12c	NC_040046.1	+	16988576	16989342	767	one_exon
novel_circ_000114	ncbi_101794726	RDX	NC_040046.1	+	17025796	17026286	491	antisense
novel_circ_000115	ncbi_101798242	MPHOSPH8	NC_040046.1	+	17458101	17459210	1110	exon_intron
novel_circ_000116	NA	#N/A	NC_040046.1	-	17478212	17481556	3345	intergenic
novel_circ_000117	ncbi_101798430	PSPC1	NC_040046.1	+	17511468	17512287	820	antisense
novel_circ_000118	ncbi_101798430	PSPC1	NC_040046.1	+	17521613	17522905	1293	antisense
novel_circ_000119	ncbi_101798430	PSPC1	NC_040046.1	-	17526248	17537738	789	annot_exons
novel_circ_000120	ncbi_101796288	ZMYM2	NC_040046.1	+	17602487	17615582	1957	annot_exons
novel_circ_000121	ncbi_101796288	ZMYM2	NC_040046.1	+	17603897	17615582	1835	annot_exons
novel_circ_000122	ncbi_101796288	ZMYM2	NC_040046.1	+	17627210	17628263	267	annot_exons
novel_circ_000123	ncbi_101796288	ZMYM2	NC_040046.1	+	17627210	17634648	535	annot_exons
novel_circ_000124	ncbi_101793550	XPO4	NC_040046.1	-	17962513	17968015	900	annot_exons
novel_circ_000125	ncbi_101793550	XPO4	NC_040046.1	-	17962513	17984757	2313	annot_exons
novel_circ_000126	ncbi_101793550	XPO4	NC_040046.1	-	18005465	18010286	387	annot_exons
novel_circ_000127	ncbi_101790310	LATS2	NC_040046.1	-	18053803	18056092	2290	one_exon
novel_circ_000128	ncbi_101790310	LATS2	NC_040046.1	-	18059490	18059821	332	one_exon
novel_circ_000129	ncbi_101790310	LATS2	NC_040046.1	+	18064390	18064781	392	antisense
novel_circ_000130	ncbi_101790310	LATS2	NC_040046.1	-	18091867	18092446	580	one_exon
novel_circ_000131	ncbi_101790891	SAP18	NC_040046.1	+	18122307	18124864	688	annot_exons
novel_circ_000132	ncbi_101793141	MICU2	NC_040046.1	-	18195124	18266561	10635	exon_intron
novel_circ_000133	ncbi_101798198	Sacs	NC_040046.1	-	19091167	19091802	636	one_exon
novel_circ_000134	ncbi_101798198	Sacs	NC_040046.1	-	19093811	19093974	164	one_exon
novel_circ_000135	ncbi_101798198	Sacs	NC_040046.1	+	19093811	19093974	164	antisense
novel_circ_000136	ncbi_101798198	Sacs	NC_040046.1	+	19093934	19094230	297	antisense
novel_circ_000137	ncbi_101798198	Sacs	NC_040046.1	+	19096557	19097437	881	antisense
novel_circ_000138	ncbi_101798198	Sacs	NC_040046.1	-	19106194	19117403	2008	annot_exons
novel_circ_000139	ncbi_101798198	Sacs	NC_040046.1	-	19130258	19130810	553	one_exon
novel_circ_000140	ncbi_101797308	Spata13	NC_040046.1	+	19377300	19378262	963	antisense
novel_circ_000141	ncbi_101797308	Spata13	NC_040046.1	-	19385910	19408454	2433	annot_exons
novel_circ_000142	ncbi_101797308	Spata13	NC_040046.1	-	19406111	19408454	508	annot_exons
novel_circ_000143	ncbi_101797308	Spata13	NC_040046.1	-	19420792	19421404	613	one_exon
novel_circ_000144	ncbi_101802879	USP12	NC_040046.1	+	20385568	20386205	638	antisense
novel_circ_000145	ncbi_101802879	USP12	NC_040046.1	-	20385869	20408817	1315	annot_exons
novel_circ_000146	ncbi_101796427	PAN3	NC_040046.1	+	20767200	20774283	263	annot_exons
novel_circ_000147	ncbi_101796427	PAN3	NC_040046.1	+	20774162	20815742	1428	annot_exons
novel_circ_000148	ncbi_101796427	PAN3	NC_040046.1	+	20805290	20815742	943	annot_exons
novel_circ_000149	ncbi_101796427	PAN3	NC_040046.1	+	20805290	20826629	1197	annot_exons
novel_circ_000150	ncbi_101796427	PAN3	NC_040046.1	+	20812326	20815742	792	annot_exons
novel_circ_000151	ncbi_101795331	FLT1	NC_040046.1	-	20870220	20880812	525	annot_exons
novel_circ_000152	ncbi_101795331	FLT1	NC_040046.1	-	20950608	20950788	181	intronic
novel_circ_000153	NA	#N/A	NC_040046.1	-	21590565	21618775	28211	intergenic
novel_circ_000154	NA	#N/A	NC_040046.1	-	21596946	21618775	21830	intergenic
novel_circ_000155	NA	#N/A	NC_040046.1	-	21609618	21618775	9158	intergenic
novel_circ_000156	ncbi_101795442	FRY	NC_040046.1	+	22028146	22028485	340	intronic
novel_circ_000157	ncbi_101795442	FRY	NC_040046.1	+	22085709	22093022	676	annot_exons
novel_circ_000158	ncbi_101795442	FRY	NC_040046.1	+	22137121	22141180	441	annot_exons
novel_circ_000159	ncbi_101795442	FRY	NC_040046.1	+	22137121	22144032	762	annot_exons
novel_circ_000160	ncbi_101795442	FRY	NC_040046.1	-	22143147	22145059	1913	antisense
novel_circ_000161	ncbi_101795442	FRY	NC_040046.1	-	22147751	22148125	375	antisense
novel_circ_000162	ncbi_101795442	FRY	NC_040046.1	-	22147848	22148222	375	antisense
novel_circ_000163	ncbi_101795442	FRY	NC_040046.1	+	22153495	22164540	1092	annot_exons
novel_circ_000164	ncbi_101799101	BRCA2	NC_040046.1	+	22213797	22214118	322	one_exon
novel_circ_000165	ncbi_101796979	PDS5B	NC_040046.1	+	22335732	22338915	330	annot_exons
novel_circ_000166	ncbi_101796979	PDS5B	NC_040046.1	-	22344305	22345503	1199	antisense
novel_circ_000167	ncbi_101797584	STARD13	NC_040046.1	-	22592296	22592548	253	one_exon
novel_circ_000168	ncbi_101797584	STARD13	NC_040046.1	-	22598172	22602724	763	annot_exons
novel_circ_000169	ncbi_101797584	STARD13	NC_040046.1	-	22615345	22615583	239	one_exon
novel_circ_000170	ncbi_101797584	STARD13	NC_040046.1	+	22680033	22680999	967	antisense
novel_circ_000171	ncbi_101797584	STARD13	NC_040046.1	-	22685531	22685812	282	intronic
novel_circ_000172	ncbi_101797584	STARD13	NC_040046.1	+	22706715	22707384	670	antisense
novel_circ_000173	ncbi_101803230	ALG5	NC_040046.1	+	24539127	24541257	2131	antisense
novel_circ_000174	ncbi_101799789	SUPT20H	NC_040046.1	-	24572252	24578582	989	annot_exons
novel_circ_000175	ncbi_101795447	Foxo1	NC_040046.1	-	26315320	26317507	1801	annot_exons
novel_circ_000176	ncbi_101802989	KCNRG	NC_040046.1	+	27509672	27509862	191	antisense
novel_circ_000177	ncbi_101803555	RCBTB1	NC_040046.1	+	27621097	27622550	469	annot_exons
novel_circ_000178	ncbi_101803555	RCBTB1	NC_040046.1	+	27621097	27630778	1070	annot_exons
novel_circ_000179	ncbi_101803555	RCBTB1	NC_040046.1	+	27621097	27635317	1480	annot_exons
novel_circ_000180	ncbi_101804370	CAB39L	NC_040046.1	+	27712658	27727727	723	annot_exons
novel_circ_000181	ncbi_101804370	CAB39L	NC_040046.1	+	27722443	27727727	439	annot_exons
novel_circ_000182	ncbi_101805256	FNDC3A	NC_040046.1	-	27778768	27804105	2460	annot_exons
novel_circ_000183	ncbi_101805256	FNDC3A	NC_040046.1	-	27798924	27804105	536	annot_exons
novel_circ_000184	ncbi_101805256	FNDC3A	NC_040046.1	-	27845298	27869435	205	annot_exons
novel_circ_000185	ncbi_101793224	RCBTB2	NC_040046.1	+	28039420	28048350	1077	annot_exons
novel_circ_000186	ncbi_106018716	Lrch1	NC_040046.1	-	28576784	28578380	1597	intronic
novel_circ_000187	ncbi_106018716	Lrch1	NC_040046.1	-	28618953	28623315	272	annot_exons
novel_circ_000188	ncbi_101790300	ZC3H13	NC_040046.1	+	28869991	28889585	1130	annot_exons
novel_circ_000189	ncbi_101790300	ZC3H13	NC_040046.1	+	28882784	28889585	782	annot_exons
novel_circ_000190	ncbi_101792784	COG3	NC_040046.1	-	29053542	29063425	743	annot_exons
novel_circ_000191	ncbi_101801040	ENOX1	NC_040046.1	+	29898176	29899288	274	annot_exons
novel_circ_000192	ncbi_101801040	ENOX1	NC_040046.1	+	29932239	29934365	381	annot_exons
novel_circ_000193	ncbi_101801040	ENOX1	NC_040046.1	+	29941125	29952283	447	annot_exons
novel_circ_000194	ncbi_101801040	ENOX1	NC_040046.1	+	29941125	29972918	672	annot_exons
novel_circ_000195	ncbi_101801040	ENOX1	NC_040046.1	+	29941125	29993421	857	annot_exons
novel_circ_000196	ncbi_101801040	ENOX1	NC_040046.1	+	29969463	29993421	410	annot_exons
novel_circ_000197	ncbi_101801040	ENOX1	NC_040046.1	+	30029064	30031349	189	annot_exons
novel_circ_000198	ncbi_101804202	DGKH	NC_040046.1	-	30436733	30446781	841	annot_exons
novel_circ_000199	ncbi_101804202	DGKH	NC_040046.1	-	30445096	30450059	521	annot_exons
novel_circ_000200	ncbi_101804202	DGKH	NC_040046.1	-	30483729	30503280	427	annot_exons
novel_circ_000201	ncbi_101804202	DGKH	NC_040046.1	-	30501351	30503280	189	annot_exons
novel_circ_000202	ncbi_101804202	DGKH	NC_040046.1	-	30501351	30525868	22777	exon_intron
novel_circ_000203	ncbi_101804022	VWA8	NC_040046.1	+	30689148	30699243	649	annot_exons
novel_circ_000204	ncbi_101804022	VWA8	NC_040046.1	+	30689148	30710364	726	annot_exons
novel_circ_000205	ncbi_101804022	VWA8	NC_040046.1	+	30689148	30734398	1416	annot_exons
novel_circ_000206	ncbi_101804022	VWA8	NC_040046.1	+	30742845	30768634	1510	annot_exons
novel_circ_000207	ncbi_101803628	NAA16	NC_040046.1	-	30888717	30891882	203	annot_exons
novel_circ_000208	ncbi_101803628	NAA16	NC_040046.1	-	30888717	30892841	1162	exon_intron
novel_circ_000209	ncbi_101803628	NAA16	NC_040046.1	-	30888717	30894843	477	annot_exons
novel_circ_000210	ncbi_101803628	NAA16	NC_040046.1	-	30900716	30908745	483	annot_exons
novel_circ_000211	ncbi_101797174	ELF1	NC_040046.1	+	31019457	31029301	1015	annot_exons
novel_circ_000212	ncbi_101792363	DIAPH3	NC_040046.1	-	34535357	34555780	1155	annot_exons
novel_circ_000213	ncbi_101792558	TDRD3	NC_040046.1	+	34706919	34748268	2065	annot_exons
novel_circ_000214	ncbi_101792558	TDRD3	NC_040046.1	+	34745438	34748268	965	annot_exons
novel_circ_000215	ncbi_101789475	DACH1	NC_040046.1	-	40458568	40475140	603	annot_exons
novel_circ_000216	ncbi_101789475	DACH1	NC_040046.1	-	40458568	40499342	24805	exon_intron
novel_circ_000217	ncbi_101789475	DACH1	NC_040046.1	-	40458568	40510795	36258	exon_intron
novel_circ_000218	ncbi_101789475	DACH1	NC_040046.1	-	40458568	40532855	765	annot_exons
novel_circ_000219	ncbi_101789475	DACH1	NC_040046.1	-	40474232	40499342	24531	exon_intron
novel_circ_000220	ncbi_101789475	DACH1	NC_040046.1	-	40532694	40568658	278	annot_exons
novel_circ_000221	ncbi_101789475	DACH1	NC_040046.1	-	40568543	40587802	19260	exon_intron
novel_circ_000222	ncbi_101789475	DACH1	NC_040046.1	-	40568543	40627326	58784	exon_intron
novel_circ_000223	ncbi_101789475	DACH1	NC_040046.1	-	40690201	40690527	327	intronic
novel_circ_000224	ncbi_101790143	DIS3	NC_040046.1	-	41166503	41170073	564	annot_exons
novel_circ_000225	ncbi_110351195	PIBF1	NC_040046.1	+	41198077	41209525	719	annot_exons
novel_circ_000226	ncbi_110351195	PIBF1	NC_040046.1	+	41256211	41266068	345	annot_exons
novel_circ_000227	ncbi_101792286	Klf12	NC_040046.1	-	41642628	41643174	547	one_exon
novel_circ_000228	ncbi_101792746	TBC1D4	NC_040046.1	-	42178962	42192347	3173	annot_exons
novel_circ_000229	ncbi_101792746	TBC1D4	NC_040046.1	-	42183508	42188978	507	annot_exons
novel_circ_000230	ncbi_101792746	TBC1D4	NC_040046.1	-	42269840	42271367	1528	intronic
novel_circ_000231	ncbi_101793188	UCHL3	NC_040046.1	+	42320236	42323852	420	annot_exons
novel_circ_000232	ncbi_101793374	LMO7	NC_040046.1	-	42452375	42461252	8878	antisense
novel_circ_000233	ncbi_101790448	MYCBP2	NC_040046.1	-	42922024	42940611	2070	annot_exons
novel_circ_000234	ncbi_101790448	MYCBP2	NC_040046.1	-	42932193	42940611	5497	exon_intron
novel_circ_000235	ncbi_101790448	MYCBP2	NC_040046.1	-	42932193	43002991	10641	exon_intron
novel_circ_000236	ncbi_101790448	MYCBP2	NC_040046.1	-	42937431	42950552	742	annot_exons
novel_circ_000237	ncbi_101790448	MYCBP2	NC_040046.1	-	42937431	43002991	5403	annot_exons
novel_circ_000238	ncbi_101790448	MYCBP2	NC_040046.1	-	42968611	42976204	1000	annot_exons
novel_circ_000239	ncbi_101790448	MYCBP2	NC_040046.1	-	42975589	42976566	518	annot_exons
novel_circ_000240	ncbi_101790448	MYCBP2	NC_040046.1	-	43002390	43009705	310	annot_exons
novel_circ_000241	ncbi_101790060	RNF219	NC_040046.1	-	43770611	43776489	566	annot_exons
novel_circ_000242	ncbi_101789886	RBM26	NC_040046.1	-	44109071	44130732	2383	annot_exons
novel_circ_000243	ncbi_101789886	RBM26	NC_040046.1	-	44115287	44130732	2008	annot_exons
novel_circ_000244	ncbi_101789886	RBM26	NC_040046.1	-	44119276	44130732	1804	annot_exons
novel_circ_000245	ncbi_101789886	RBM26	NC_040046.1	-	44122821	44130732	1367	annot_exons
novel_circ_000246	ncbi_101789701	NDFIP2	NC_040046.1	+	44206609	44215949	433	annot_exons
novel_circ_000247	ncbi_101789701	NDFIP2	NC_040046.1	+	44206609	44223972	558	annot_exons
novel_circ_000248	ncbi_101789701	NDFIP2	NC_040046.1	+	44206609	44227102	625	annot_exons
novel_circ_000249	ncbi_101789701	NDFIP2	NC_040046.1	+	44206609	44231008	731	annot_exons
novel_circ_000250	ncbi_101789701	NDFIP2	NC_040046.1	+	44215862	44223972	213	annot_exons
novel_circ_000251	ncbi_101789701	NDFIP2	NC_040046.1	+	44215862	44231008	386	annot_exons
novel_circ_000252	ncbi_101789701	NDFIP2	NC_040046.1	+	44223848	44231008	298	annot_exons
novel_circ_000253	ncbi_101792503	GPR180	NC_040046.1	-	52037281	52037545	265	antisense
novel_circ_000254	ncbi_101793082	ABCC4	NC_040046.1	-	52261887	52262799	913	intronic
novel_circ_000255	ncbi_101791806	DNAJC3	NC_040046.1	-	52496842	52498524	1683	antisense
novel_circ_000256	ncbi_101792011	UGGT2	NC_040046.1	-	52518366	52520792	544	annot_exons
novel_circ_000257	ncbi_101792011	UGGT2	NC_040046.1	-	52547492	52554499	822	annot_exons
novel_circ_000258	ncbi_101792011	UGGT2	NC_040046.1	-	52565492	52581978	584	annot_exons
novel_circ_000259	ncbi_101804583	MBNL2	NC_040046.1	+	53067910	53068723	814	one_exon
novel_circ_000260	ncbi_101804168	Rap2a	NC_040046.1	+	53168198	53169053	856	intronic
novel_circ_000261	ncbi_101804168	Rap2a	NC_040046.1	+	53171457	53175765	4309	intronic
novel_circ_000262	ncbi_101803861	IPO5	NC_040046.1	+	53316301	53335486	2244	annot_exons
novel_circ_000263	ncbi_101803861	IPO5	NC_040046.1	-	53329660	53338716	9057	antisense
novel_circ_000264	ncbi_101802304	FARP1	NC_040046.1	+	53516034	53520575	343	exon_intron
novel_circ_000265	ncbi_101789481	Dock9	NC_040046.1	-	53655412	53656463	304	annot_exons
novel_circ_000266	ncbi_101789481	Dock9	NC_040046.1	-	53664274	53670639	932	annot_exons
novel_circ_000267	ncbi_101789481	Dock9	NC_040046.1	-	53664274	53685352	3875	annot_exons
novel_circ_000268	ncbi_101789481	Dock9	NC_040046.1	-	53694529	53701160	429	annot_exons
novel_circ_000269	ncbi_101789481	Dock9	NC_040046.1	-	53706994	53712663	864	annot_exons
novel_circ_000270	ncbi_101789664	UBAC2	NC_040046.1	+	53817216	53822003	355	annot_exons
novel_circ_000271	ncbi_101789664	UBAC2	NC_040046.1	+	53867607	53881429	418	annot_exons
novel_circ_000272	ncbi_101799635	CLYBL	NC_040046.1	+	54096167	54107733	678	annot_exons
novel_circ_000273	ncbi_101800227	Pcca	NC_040046.1	-	54160601	54161576	976	antisense
novel_circ_000274	ncbi_101800423	ITGBL1	NC_040046.1	+	54998519	55010045	552	annot_exons
novel_circ_000275	ncbi_101800618	Tpp2	NC_040046.1	+	55572632	55581979	1288	annot_exons
novel_circ_000276	ncbi_101800618	Tpp2	NC_040046.1	+	55601644	55604567	585	annot_exons
novel_circ_000277	ncbi_101799732	ERCC5	NC_040046.1	+	55688998	55690525	413	annot_exons
novel_circ_000278	ncbi_101795141	EFNB2	NC_040046.1	+	57578521	57579113	593	antisense
novel_circ_000279	ncbi_101795141	EFNB2	NC_040046.1	-	57579773	57580560	788	intronic
novel_circ_000280	ncbi_101802568	Arhgef7	NC_040046.1	-	59210560	59220866	877	annot_exons
novel_circ_000281	ncbi_101802568	Arhgef7	NC_040046.1	-	59210560	59226726	6737	exon_intron
novel_circ_000282	ncbi_101802568	Arhgef7	NC_040046.1	-	59251015	59257286	418	annot_exons
novel_circ_000283	ncbi_101789498	ANKRD10	NC_040046.1	+	59344760	59363275	424	annot_exons
novel_circ_000284	ncbi_101804240	NAXD	NC_040046.1	-	59465848	59495843	672	annot_exons
novel_circ_000285	ncbi_101804240	NAXD	NC_040046.1	-	59492510	59495843	286	annot_exons
novel_circ_000286	ncbi_101803874	Col4a2	NC_040046.1	+	59649536	59651491	1956	antisense
novel_circ_000287	ncbi_101804910	COL4A1	NC_040046.1	+	59796079	59796973	219	annot_exons
novel_circ_000288	ncbi_101804910	COL4A1	NC_040046.1	+	59796974	59797755	294	annot_exons
novel_circ_000289	ncbi_101804910	COL4A1	NC_040046.1	+	59802025	59802177	153	one_exon
novel_circ_000290	ncbi_101792580	TUBGCP3	NC_040046.1	-	60713231	60723656	487	annot_exons
novel_circ_000291	ncbi_101791602	Atp11a	NC_040046.1	+	60846350	60854210	408	annot_exons
novel_circ_000292	ncbi_101791602	Atp11a	NC_040046.1	+	60864557	60866702	372	annot_exons
novel_circ_000293	ncbi_101791602	Atp11a	NC_040046.1	+	60869943	60872695	612	annot_exons
novel_circ_000294	ncbi_101795078	LAMP1	NC_040046.1	+	61168773	61170817	492	annot_exons
novel_circ_000295	ncbi_101794382	ADPRHL1	NC_040046.1	-	61247443	61249360	267	annot_exons
novel_circ_000296	ncbi_101793107	Gas6	NC_040046.1	-	61485480	61493153	800	annot_exons
novel_circ_000297	ncbi_101792776	Rasa3	NC_040046.1	-	61557908	61565768	568	annot_exons
novel_circ_000298	ncbi_101797170	45179	NC_040046.1	+	61808166	61816919	1080	annot_exons
novel_circ_000299	ncbi_101797362	SH3RF3	NC_040046.1	-	61919340	61926378	372	annot_exons
novel_circ_000300	ncbi_101797040	Gcc2	NC_040046.1	+	62336733	62338348	1616	antisense
novel_circ_000301	ncbi_101797040	Gcc2	NC_040046.1	+	62341318	62342820	1503	antisense
novel_circ_000302	ncbi_101797040	Gcc2	NC_040046.1	+	62346305	62346492	188	antisense
novel_circ_000303	ncbi_101797040	Gcc2	NC_040046.1	-	62346309	62346497	189	one_exon
novel_circ_000304	ncbi_101802828	NCK2	NC_040046.1	-	63176423	63177144	722	one_exon
novel_circ_000305	ncbi_101793075	Map4k4	NC_040046.1	-	64878778	64879001	224	one_exon
novel_circ_000306	ncbi_101793075	Map4k4	NC_040046.1	-	64888094	64892197	279	annot_exons
novel_circ_000307	ncbi_101793075	Map4k4	NC_040046.1	+	64899835	64905104	5270	antisense
novel_circ_000308	ncbi_101793075	Map4k4	NC_040046.1	-	64899838	64903964	663	annot_exons
novel_circ_000309	ncbi_101793075	Map4k4	NC_040046.1	-	64899838	64905101	888	annot_exons
novel_circ_000310	ncbi_101793075	Map4k4	NC_040046.1	-	64899838	64905107	894	annot_exons
novel_circ_000311	ncbi_101793075	Map4k4	NC_040046.1	-	64899838	64910834	1302	annot_exons
novel_circ_000312	ncbi_101792878	rnf149	NC_040046.1	-	65129327	65130078	752	antisense
novel_circ_000313	ncbi_101799099	Cnot11	NC_040046.1	-	65137525	65141832	1209	exon_intron
novel_circ_000314	ncbi_101798908	TBC1D8	NC_040046.1	-	65173192	65173547	356	antisense
novel_circ_000315	ncbi_101798730	NPAS2	NC_040046.1	-	65259258	65278494	620	annot_exons
novel_circ_000316	ncbi_101798730	NPAS2	NC_040046.1	+	65309141	65310829	1689	antisense
novel_circ_000317	ncbi_113840114	AFF3	NC_040046.1	+	65678324	65684690	919	annot_exons
novel_circ_000318	ncbi_101791394	EIF5B	NC_040046.1	+	66035130	66035467	338	antisense
novel_circ_000319	ncbi_101803616	MGAT4A	NC_040046.1	+	66256898	66261741	443	annot_exons
novel_circ_000320	ncbi_101802644	INPP4A	NC_040046.1	-	66325378	66330156	4779	antisense
novel_circ_000321	ncbi_101802644	INPP4A	NC_040046.1	+	66393975	66395755	403	annot_exons
novel_circ_000322	ncbi_101802644	INPP4A	NC_040046.1	+	66398431	66416027	1262	annot_exons
novel_circ_000323	ncbi_101804591	TMEM131	NC_040046.1	-	66529273	66529587	315	intronic
novel_circ_000324	ncbi_101794753	UBE3A	NC_040046.1	-	66714405	66714746	342	one_exon
novel_circ_000325	ncbi_101795223	Atp10a	NC_040046.1	-	66897984	66902178	626	annot_exons
novel_circ_000326	ncbi_101798633	Nipa1	NC_040046.1	-	68268810	68268982	173	antisense
novel_circ_000327	ncbi_101798633	Nipa1	NC_040046.1	-	68269223	68272928	3706	antisense
novel_circ_000328	ncbi_101796564	Cyfip1	NC_040046.1	-	68321738	68342247	2743	annot_exons
novel_circ_000329	ncbi_101796816	SLC9A7	NC_040046.1	-	68442140	68455642	473	annot_exons
novel_circ_000330	ncbi_101796816	SLC9A7	NC_040046.1	-	68442140	68455652	483	exon_intron
novel_circ_000331	ncbi_101796816	SLC9A7	NC_040046.1	-	68442140	68459827	773	annot_exons
novel_circ_000332	ncbi_101796816	SLC9A7	NC_040046.1	-	68442140	68459835	781	annot_exons
novel_circ_000333	ncbi_101796816	SLC9A7	NC_040046.1	-	68459032	68459827	300	annot_exons
novel_circ_000334	ncbi_101796816	SLC9A7	NC_040046.1	+	68459032	68459835	804	antisense
novel_circ_000335	ncbi_101795846	JADE3	NC_040046.1	+	68585180	68585345	166	one_exon
novel_circ_000336	ncbi_101799034	SLC25A6	NC_040046.1	-	69639395	69639600	206	one_exon
novel_circ_000337	ncbi_101799228	DHRSX	NC_040046.1	-	70009057	70025257	416	annot_exons
novel_circ_000338	ncbi_101791702	MXRA5	NC_040046.1	-	70500277	70500563	287	one_exon
novel_circ_000339	ncbi_101791702	MXRA5	NC_040046.1	-	70501203	70502154	952	one_exon
novel_circ_000340	ncbi_101791702	MXRA5	NC_040046.1	+	70501314	70502751	1438	antisense
novel_circ_000341	ncbi_101792690	PRKX	NC_040046.1	-	70681134	70706446	949	annot_exons
novel_circ_000342	ncbi_101792690	PRKX	NC_040046.1	-	70697470	70706446	553	annot_exons
novel_circ_000343	ncbi_101792690	PRKX	NC_040046.1	-	70702553	70706446	433	annot_exons
novel_circ_000344	ncbi_101800629	PUDP	NC_040046.1	-	72709033	72719679	449	annot_exons
novel_circ_000345	ncbi_101798992	STS	NC_040046.1	+	72757914	72781880	1208	annot_exons
novel_circ_000346	ncbi_101798992	STS	NC_040046.1	+	72757914	72788946	1345	annot_exons
novel_circ_000347	ncbi_101798992	STS	NC_040046.1	+	72757914	72813747	1483	annot_exons
novel_circ_000348	ncbi_101798992	STS	NC_040046.1	+	72757914	72827280	1765	annot_exons
novel_circ_000349	ncbi_101798992	STS	NC_040046.1	+	72771514	72777347	398	annot_exons
novel_circ_000350	ncbi_101798992	STS	NC_040046.1	+	72771514	72781880	822	annot_exons
novel_circ_000351	ncbi_101798992	STS	NC_040046.1	+	72813610	72827280	420	annot_exons
novel_circ_000352	NA	#N/A	NC_040046.1	-	73071087	73078964	7878	intergenic
novel_circ_000353	ncbi_101799675	PNPLA4	NC_040046.1	-	73100498	73119136	1058	annot_exons
novel_circ_000354	ncbi_101797770	ANOS1	NC_040046.1	-	73510714	73511893	472	annot_exons
novel_circ_000355	ncbi_101797770	ANOS1	NC_040046.1	-	73518858	73556133	4158	exon_intron
novel_circ_000356	NA	#N/A	NC_040046.1	+	74000981	74002098	1118	intergenic
novel_circ_000357	ncbi_101794927	Tbl1x	NC_040046.1	+	74019727	74056614	36888	exon_intron
novel_circ_000358	NA	#N/A	NC_040046.1	+	74025349	74025533	185	intergenic
novel_circ_000359	ncbi_101795768	WWC3	NC_040046.1	+	74430819	74436101	314	annot_exons
novel_circ_000360	ncbi_101795768	WWC3	NC_040046.1	+	74430819	74440746	471	annot_exons
novel_circ_000361	ncbi_101795768	WWC3	NC_040046.1	+	74430819	74446541	601	annot_exons
novel_circ_000362	ncbi_101795768	WWC3	NC_040046.1	+	74430819	74455467	825	annot_exons
novel_circ_000363	ncbi_101796423	MID1	NC_040046.1	-	74661048	74668471	385	annot_exons
novel_circ_000364	ncbi_101796423	MID1	NC_040046.1	-	74729953	74730667	713	annot_exons
novel_circ_000365	ncbi_101796423	MID1	NC_040046.1	-	74729953	74751729	8583	exon_intron
novel_circ_000366	ncbi_101796603	Arhgap6	NC_040046.1	-	75015403	75015793	391	intronic
novel_circ_000367	ncbi_101796603	Arhgap6	NC_040046.1	+	75287644	75298096	10453	antisense
novel_circ_000368	ncbi_113843203	--	NC_040046.1	+	75324628	75331639	3170	exon_intron
novel_circ_000369	ncbi_101797264	TLR7	NC_040046.1	+	75897741	75900918	3178	one_exon
novel_circ_000370	ncbi_101804623	Trappc2	NC_040046.1	-	76363772	76364323	552	exon_intron
novel_circ_000371	ncbi_101790652	MOSPD2	NC_040046.1	-	76980838	76981664	827	antisense
novel_circ_000372	ncbi_101790133	TXLNG	NC_040046.1	+	77928741	77932846	384	annot_exons
novel_circ_000373	ncbi_101790133	TXLNG	NC_040046.1	+	77932751	77934003	201	annot_exons
novel_circ_000374	ncbi_101804686	BEND2	NC_040046.1	+	78421284	78424241	837	annot_exons
novel_circ_000375	ncbi_101804686	BEND2	NC_040046.1	+	78421284	78426776	1255	annot_exons
novel_circ_000376	ncbi_101804254	SCML2	NC_040046.1	-	78607960	78620137	639	annot_exons
novel_circ_000377	ncbi_101803549	CDKL5	NC_040046.1	+	78705959	78710920	4466	exon_intron
novel_circ_000378	ncbi_101803549	CDKL5	NC_040046.1	+	78710161	78710920	264	annot_exons
novel_circ_000379	ncbi_101803549	CDKL5	NC_040046.1	+	78740522	78744925	318	annot_exons
novel_circ_000380	ncbi_101803549	CDKL5	NC_040046.1	+	78772017	78789836	4628	annot_exons
novel_circ_000381	ncbi_101803549	CDKL5	NC_040046.1	+	78772385	78789836	4529	annot_exons
novel_circ_000382	ncbi_101791340	Sh3kbp1	NC_040046.1	-	79140206	79141232	1027	intronic
novel_circ_000383	ncbi_101791340	Sh3kbp1	NC_040046.1	-	79151866	79165601	484	annot_exons
novel_circ_000384	ncbi_101791340	Sh3kbp1	NC_040046.1	-	79156513	79165601	398	annot_exons
novel_circ_000385	ncbi_101791340	Sh3kbp1	NC_040046.1	-	79229419	79325545	792	annot_exons
novel_circ_000386	ncbi_101791340	Sh3kbp1	NC_040046.1	-	79272653	79325545	561	annot_exons
novel_circ_000387	ncbi_101795160	C2CD2	NC_040046.1	-	79696439	79696753	315	one_exon
novel_circ_000388	ncbi_101795355	ZBTB21	NC_040046.1	-	79730025	79749222	19198	exon_intron
novel_circ_000389	ncbi_101795355	ZBTB21	NC_040046.1	+	79741289	79745481	4193	antisense
novel_circ_000390	ncbi_101797530	Pknox1	NC_040046.1	+	80196761	80206192	642	annot_exons
novel_circ_000391	ncbi_101797530	Pknox1	NC_040046.1	+	80201387	80206192	554	annot_exons
novel_circ_000392	ncbi_101797530	Pknox1	NC_040046.1	+	80204721	80206192	300	annot_exons
novel_circ_000393	ncbi_101804342	SIK2	NC_040046.1	+	80462202	80462413	212	antisense
novel_circ_000394	ncbi_101791355	Hsf2bp	NC_040046.1	-	80546290	80556591	541	annot_exons
novel_circ_000395	ncbi_101792422	KDM6A	NC_040046.1	-	81421361	81424046	442	annot_exons
novel_circ_000396	ncbi_101792422	KDM6A	NC_040046.1	+	81423934	81439317	15384	antisense
novel_circ_000397	ncbi_101792422	KDM6A	NC_040046.1	-	81472830	81519520	37613	exon_intron
novel_circ_000398	ncbi_101792422	KDM6A	NC_040046.1	+	81480687	81481317	631	antisense
novel_circ_000399	ncbi_101804364	CASK	NC_040046.1	+	82374529	82430077	28707	exon_intron
novel_circ_000400	ncbi_101804364	CASK	NC_040046.1	+	82467266	82468852	313	annot_exons
novel_circ_000401	ncbi_101790507	DDX3X	NC_040046.1	-	82534709	82535390	402	annot_exons
novel_circ_000402	ncbi_101790507	DDX3X	NC_040046.1	-	82535517	82537482	421	annot_exons
novel_circ_000403	ncbi_101791334	USP9X	NC_040046.1	+	82584763	82598713	13951	antisense
novel_circ_000404	ncbi_101791334	USP9X	NC_040046.1	-	82600934	82601093	160	one_exon
novel_circ_000405	ncbi_101791334	USP9X	NC_040046.1	-	82604026	82605431	586	annot_exons
novel_circ_000406	ncbi_101791334	USP9X	NC_040046.1	+	82607251	82608159	909	antisense
novel_circ_000407	ncbi_101791334	USP9X	NC_040046.1	-	82634033	82658181	2055	annot_exons
novel_circ_000408	ncbi_101791334	USP9X	NC_040046.1	-	82639018	82658181	1921	annot_exons
novel_circ_000409	ncbi_101791334	USP9X	NC_040046.1	-	82645929	82658181	1472	annot_exons
novel_circ_000410	ncbi_101791334	USP9X	NC_040046.1	-	82655520	82658181	480	annot_exons
novel_circ_000411	ncbi_101793379	MED14	NC_040046.1	+	82747920	82749889	521	annot_exons
novel_circ_000412	ncbi_101802816	DMD	NC_040046.1	+	85331184	85333110	423	annot_exons
novel_circ_000413	ncbi_101802816	DMD	NC_040046.1	+	85331184	85371407	2294	annot_exons
novel_circ_000414	ncbi_101802816	DMD	NC_040046.1	+	85412611	85462576	519	annot_exons
novel_circ_000415	ncbi_101802816	DMD	NC_040046.1	+	85760124	85766216	367	annot_exons
novel_circ_000416	ncbi_101804521	Gk	NC_040046.1	-	86187163	86187329	167	one_exon
novel_circ_000417	ncbi_101804521	Gk	NC_040046.1	+	86188216	86188632	417	antisense
novel_circ_000418	ncbi_101792801	pola1	NC_040046.1	-	88496355	88498270	314	annot_exons
novel_circ_000419	ncbi_101792801	pola1	NC_040046.1	-	88496355	88554430	1484	annot_exons
novel_circ_000420	ncbi_101793451	Pdk3	NC_040046.1	-	88634998	88635208	211	one_exon
novel_circ_000421	ncbi_101793451	Pdk3	NC_040046.1	-	88635622	88637155	440	annot_exons
novel_circ_000422	ncbi_101793451	Pdk3	NC_040046.1	-	88635622	88648277	898	annot_exons
novel_circ_000423	ncbi_101793451	Pdk3	NC_040046.1	-	88635622	88650174	1083	annot_exons
novel_circ_000424	ncbi_101793451	Pdk3	NC_040046.1	-	88635622	88667606	1297	annot_exons
novel_circ_000425	ncbi_101793451	Pdk3	NC_040046.1	-	88641684	88648277	458	annot_exons
novel_circ_000426	ncbi_101793451	Pdk3	NC_040046.1	-	88641684	88650174	643	annot_exons
novel_circ_000427	ncbi_101793451	Pdk3	NC_040046.1	-	88641684	88657428	715	annot_exons
novel_circ_000428	ncbi_101793451	Pdk3	NC_040046.1	-	88641684	88667606	857	annot_exons
novel_circ_000429	ncbi_101793451	Pdk3	NC_040046.1	-	88648188	88667606	489	annot_exons
novel_circ_000430	ncbi_101793750	ZFY	NC_040046.1	-	88751259	88751978	429	annot_exons
novel_circ_000431	ncbi_101794656	Klhl15	NC_040046.1	+	88816435	88817146	712	one_exon
novel_circ_000432	ncbi_101794978	APOO	NC_040046.1	-	88856043	88857546	1504	antisense
novel_circ_000433	ncbi_101794978	APOO	NC_040046.1	+	88867371	88870334	263	annot_exons
novel_circ_000434	ncbi_101796785	PRDX4	NC_040046.1	+	88919781	88921070	1290	antisense
novel_circ_000435	ncbi_101791698	SMS	NC_040046.1	-	89599060	89615865	991	annot_exons
novel_circ_000436	ncbi_101793869	Cnksr2	NC_040046.1	-	89822196	89884598	1149	annot_exons
novel_circ_000437	ncbi_101793869	Cnksr2	NC_040046.1	-	89845014	89853541	651	annot_exons
novel_circ_000438	ncbi_101793869	Cnksr2	NC_040046.1	-	89845014	89863425	798	annot_exons
novel_circ_000439	ncbi_101793869	Cnksr2	NC_040046.1	-	89845014	89879280	867	annot_exons
novel_circ_000440	ncbi_101793869	Cnksr2	NC_040046.1	-	89845014	89884598	927	annot_exons
novel_circ_000441	ncbi_101793869	Cnksr2	NC_040046.1	-	89850189	89863425	493	annot_exons
novel_circ_000442	ncbi_101793869	Cnksr2	NC_040046.1	-	89853408	89879280	350	annot_exons
novel_circ_000443	ncbi_101793869	Cnksr2	NC_040046.1	-	89853408	89884598	410	annot_exons
novel_circ_000444	ncbi_101793869	Cnksr2	NC_040046.1	-	89920297	89934134	291	annot_exons
novel_circ_000445	ncbi_101792994	Rps6ka3	NC_040046.1	+	90402034	90412428	648	annot_exons
novel_circ_000446	ncbi_101792994	Rps6ka3	NC_040046.1	-	90436628	90440446	3819	antisense
novel_circ_000447	ncbi_101793986	BRWD1	NC_040046.1	+	91524948	91530152	923	annot_exons
novel_circ_000448	ncbi_101794525	ERG	NC_040046.1	+	91915632	91922690	509	annot_exons
novel_circ_000449	ncbi_101795951	TTC3	NC_040046.1	-	92467917	92469349	624	annot_exons
novel_circ_000450	ncbi_101795951	TTC3	NC_040046.1	-	92468337	92477165	1234	annot_exons
novel_circ_000451	ncbi_101795951	TTC3	NC_040046.1	-	92481465	92482147	683	one_exon
novel_circ_000452	ncbi_101795951	TTC3	NC_040046.1	-	92481913	92482069	157	one_exon
novel_circ_000453	ncbi_101795951	TTC3	NC_040046.1	-	92491243	92513046	1084	annot_exons
novel_circ_000454	ncbi_101795951	TTC3	NC_040046.1	-	92498101	92523599	1355	annot_exons
novel_circ_000455	ncbi_101795951	TTC3	NC_040046.1	-	92514004	92523599	910	annot_exons
novel_circ_000456	ncbi_101795951	TTC3	NC_040046.1	+	92525510	92526932	1423	antisense
novel_circ_000457	ncbi_101793696	HLCS	NC_040046.1	+	92559575	92566960	1302	annot_exons
novel_circ_000458	ncbi_101793696	HLCS	NC_040046.1	+	92559575	92595186	1574	annot_exons
novel_circ_000459	ncbi_101793696	HLCS	NC_040046.1	-	92563383	92566934	3552	antisense
novel_circ_000460	ncbi_101793696	HLCS	NC_040046.1	+	92594915	92595186	272	one_exon
novel_circ_000461	ncbi_101793696	HLCS	NC_040046.1	+	92624017	92624342	326	intronic
novel_circ_000462	ncbi_101793696	HLCS	NC_040046.1	+	92664181	92672449	656	annot_exons
novel_circ_000463	ncbi_101793696	HLCS	NC_040046.1	-	92673378	92673551	174	antisense
novel_circ_000464	ncbi_101796361	MORC3	NC_040046.1	-	92891719	92895060	423	annot_exons
novel_circ_000465	ncbi_101794474	DOPEY2	NC_040046.1	-	92909065	92909547	483	one_exon
novel_circ_000466	ncbi_101801117	MRPS6	NC_040046.1	+	93876264	93876962	699	antisense
novel_circ_000467	ncbi_101800553	SLC5A3	NC_040046.1	-	93887080	93887295	216	one_exon
novel_circ_000468	ncbi_101801697	ITSN1	NC_040046.1	-	93977073	93986283	1827	annot_exons
novel_circ_000469	ncbi_101801697	ITSN1	NC_040046.1	-	93982083	93986283	723	annot_exons
novel_circ_000470	ncbi_101801697	ITSN1	NC_040046.1	-	94055646	94070284	378	annot_exons
novel_circ_000471	ncbi_101802286	Son	NC_040046.1	+	94137404	94138471	1068	antisense
novel_circ_000472	ncbi_101802286	Son	NC_040046.1	-	94151542	94151721	180	one_exon
novel_circ_000473	ncbi_101802286	Son	NC_040046.1	-	94151546	94151725	180	one_exon
novel_circ_000474	ncbi_101802286	Son	NC_040046.1	-	94151816	94152085	270	one_exon
novel_circ_000475	ncbi_101802286	Son	NC_040046.1	-	94155528	94155697	170	one_exon
novel_circ_000476	ncbi_101802286	Son	NC_040046.1	-	94155809	94156658	850	one_exon
novel_circ_000477	ncbi_101802286	Son	NC_040046.1	-	94158957	94159277	321	one_exon
novel_circ_000478	ncbi_101805183	SYNJ1	NC_040046.1	+	94590774	94599287	1485	annot_exons
novel_circ_000479	ncbi_101805183	SYNJ1	NC_040046.1	+	94594527	94599287	874	annot_exons
novel_circ_000480	ncbi_101805183	SYNJ1	NC_040046.1	+	94596673	94612288	1357	annot_exons
novel_circ_000481	ncbi_101805375	C21orf59	NC_040046.1	-	94625387	94627567	2181	antisense
novel_circ_000482	ncbi_101791338	EVA1C	NC_040046.1	+	94641963	94643107	1145	antisense
novel_circ_000483	ncbi_101791338	EVA1C	NC_040046.1	-	94652736	94658978	1026	annot_exons
novel_circ_000484	ncbi_101802366	BACH1	NC_040046.1	-	95509474	95521045	1990	annot_exons
novel_circ_000485	ncbi_101802366	BACH1	NC_040046.1	-	95514328	95521045	1897	annot_exons
novel_circ_000486	ncbi_101791471	USP16	NC_040046.1	-	95632998	95635579	197	annot_exons
novel_circ_000487	ncbi_101791996	LTN1	NC_040046.1	+	95648366	95656005	2266	annot_exons
novel_circ_000488	NA	#N/A	NC_040046.1	-	96348120	96351877	3758	intergenic
novel_circ_000489	ncbi_101804251	APP	NC_040046.1	+	96921259	96921426	168	one_exon
novel_circ_000490	ncbi_101804251	APP	NC_040046.1	+	96921259	96949280	298	annot_exons
novel_circ_000491	ncbi_101804251	APP	NC_040046.1	+	96982186	96983607	307	annot_exons
novel_circ_000492	ncbi_101804251	APP	NC_040046.1	-	96998716	96999900	1185	antisense
novel_circ_000493	ncbi_101804251	APP	NC_040046.1	+	97028061	97037248	368	annot_exons
novel_circ_000494	ncbi_101804251	APP	NC_040046.1	+	97028061	97051096	597	annot_exons
novel_circ_000495	ncbi_101804251	APP	NC_040046.1	+	97028061	97075599	873	annot_exons
novel_circ_000496	ncbi_101804251	APP	NC_040046.1	-	97097398	97097604	207	antisense
novel_circ_000497	ncbi_101789841	NCAM2	NC_040046.1	-	98728813	98782149	1033	annot_exons
novel_circ_000498	ncbi_101802301	Cxadr	NC_040046.1	-	100377308	100378473	1166	intronic
novel_circ_000499	NA	#N/A	NC_040046.1	+	100663145	100667171	4027	intergenic
novel_circ_000500	NA	#N/A	NC_040046.1	-	100709621	100740767	31147	intergenic
novel_circ_000501	NA	#N/A	NC_040046.1	-	100709621	100759533	49913	intergenic
novel_circ_000502	NA	#N/A	NC_040046.1	-	100737640	100759533	21894	intergenic
novel_circ_000503	NA	#N/A	NC_040046.1	-	100810183	100820317	10135	intergenic
novel_circ_000504	NA	#N/A	NC_040046.1	-	100810183	100857914	47732	intergenic
novel_circ_000505	NA	#N/A	NC_040046.1	-	100817719	100818336	618	intergenic
novel_circ_000506	NA	#N/A	NC_040046.1	+	100836119	100839109	2991	intergenic
novel_circ_000507	NA	#N/A	NC_040046.1	-	100839412	100881823	42412	intergenic
novel_circ_000508	ncbi_101803241	USP25	NC_040046.1	-	101083562	101089760	287	annot_exons
novel_circ_000509	ncbi_101803241	USP25	NC_040046.1	-	101083562	101101033	510	annot_exons
novel_circ_000510	ncbi_101803241	USP25	NC_040046.1	-	101099740	101103485	2675	exon_intron
novel_circ_000511	ncbi_101794712	NRIP1	NC_040046.1	+	101371737	101371909	173	intronic
novel_circ_000512	ncbi_101794712	NRIP1	NC_040046.1	+	101372122	101391320	176	annot_exons
novel_circ_000513	ncbi_101792582	Robo2	NC_040046.1	+	102359394	102366640	7247	intronic
novel_circ_000514	NA	#N/A	NC_040046.1	-	104517879	104552938	35060	intergenic
novel_circ_000515	ncbi_101801800	Gbe1	NC_040046.1	+	104608341	104609668	1328	antisense
novel_circ_000516	ncbi_101801800	Gbe1	NC_040046.1	-	104683560	104688359	563	annot_exons
novel_circ_000517	ncbi_101801800	Gbe1	NC_040046.1	-	104683560	104707255	679	annot_exons
novel_circ_000518	ncbi_101801800	Gbe1	NC_040046.1	-	104707140	104716892	286	annot_exons
novel_circ_000519	ncbi_101801449	Vgll3	NC_040046.1	+	106846539	106847298	760	antisense
novel_circ_000520	ncbi_101800690	IGSF3	NC_040046.1	+	107650900	107651377	478	antisense
novel_circ_000521	ncbi_101794936	PTGFRN	NC_040046.1	-	107812382	107812801	420	one_exon
novel_circ_000522	ncbi_101794936	PTGFRN	NC_040046.1	-	107812382	107824652	1230	annot_exons
novel_circ_000523	ncbi_101794936	PTGFRN	NC_040046.1	+	107827598	107828593	996	antisense
novel_circ_000524	ncbi_101793471	ILDR2	NC_040046.1	-	108023540	108025053	453	annot_exons
novel_circ_000525	ncbi_101793471	ILDR2	NC_040046.1	-	108023540	108026048	1448	exon_intron
novel_circ_000526	ncbi_101799921	CREG1	NC_040046.1	-	108298345	108301378	402	annot_exons
novel_circ_000527	ncbi_101790222	RCSD1	NC_040046.1	-	108341279	108342498	1220	antisense
novel_circ_000528	ncbi_101805120	MPZL1	NC_040046.1	+	108363492	108365212	375	annot_exons
novel_circ_000529	ncbi_101805120	MPZL1	NC_040046.1	+	108363492	108375033	508	annot_exons
novel_circ_000530	ncbi_101805120	MPZL1	NC_040046.1	+	108363492	108378623	692	annot_exons
novel_circ_000531	ncbi_101799549	DCAF6	NC_040046.1	+	108447916	108452338	658	annot_exons
novel_circ_000532	ncbi_101799549	DCAF6	NC_040046.1	+	108447916	108462714	839	annot_exons
novel_circ_000533	ncbi_101799367	CRYBG3	NC_040046.1	-	108585147	108590776	270	annot_exons
novel_circ_000534	ncbi_101799367	CRYBG3	NC_040046.1	-	108590650	108595282	412	annot_exons
novel_circ_000535	ncbi_101791984	PROS1	NC_040046.1	+	110267652	110276761	494	annot_exons
novel_circ_000536	ncbi_101791984	PROS1	NC_040046.1	+	110289636	110289881	246	one_exon
novel_circ_000537	ncbi_101792177	EPHA3	NC_040046.1	-	110663060	110663720	661	one_exon
novel_circ_000538	ncbi_101792177	EPHA3	NC_040046.1	-	110663060	110710186	13531	exon_intron
novel_circ_000539	ncbi_101792374	--	NC_040046.1	-	111081850	111085195	437	annot_exons
novel_circ_000540	ncbi_101790918	ZNF654	NC_040046.1	-	111090802	111091042	241	one_exon
novel_circ_000541	ncbi_101789532	CD200	NC_040046.1	-	111177642	111188904	530	annot_exons
novel_circ_000542	ncbi_101789532	CD200	NC_040046.1	-	111179073	111181704	2632	intronic
novel_circ_000543	ncbi_101795105	PHLDB2	NC_040046.1	-	111368252	111374372	308	annot_exons
novel_circ_000544	ncbi_101795105	PHLDB2	NC_040046.1	-	111379376	111381408	357	annot_exons
novel_circ_000545	ncbi_101795105	PHLDB2	NC_040046.1	-	111379376	111384191	486	annot_exons
novel_circ_000546	ncbi_101795105	PHLDB2	NC_040046.1	-	111394601	111398390	2933	exon_intron
novel_circ_000547	ncbi_101803384	NECTIN3	NC_040046.1	-	111622579	111622713	135	one_exon
novel_circ_000548	ncbi_101803384	NECTIN3	NC_040046.1	-	111648122	111653277	567	annot_exons
novel_circ_000549	ncbi_101803384	NECTIN3	NC_040046.1	-	111648122	111659340	903	annot_exons
novel_circ_000550	ncbi_113842382	C3orf85	NC_040046.1	+	112087067	112125014	37948	antisense
novel_circ_000551	ncbi_101802566	GUCA1A	NC_040046.1	+	112157743	112184208	16867	exon_intron
novel_circ_000552	ncbi_101803830	BBX	NC_040046.1	-	112589410	112590476	391	annot_exons
novel_circ_000553	ncbi_101803830	BBX	NC_040046.1	-	112590279	112608458	576	annot_exons
novel_circ_000554	ncbi_101803830	BBX	NC_040046.1	-	112638748	112640696	453	annot_exons
novel_circ_000555	ncbi_101795026	TFG	NC_040046.1	-	114702817	114708285	608	annot_exons
novel_circ_000556	ncbi_110353970	TBC1D23	NC_040046.1	-	114839918	114840787	253	annot_exons
novel_circ_000557	ncbi_110353970	TBC1D23	NC_040046.1	-	114846777	114849488	293	annot_exons
novel_circ_000558	ncbi_101802079	ST3GAL6	NC_040046.1	-	115456468	115466014	451	annot_exons
novel_circ_000559	ncbi_101789921	NME7	NC_040046.1	-	115989227	115993030	275	annot_exons
novel_circ_000560	ncbi_101805146	CCDC181	NC_040046.1	-	116019261	116024667	1611	annot_exons
novel_circ_000561	ncbi_101804284	CCDC80	NC_040046.1	-	116134685	116135571	286	annot_exons
novel_circ_000562	ncbi_101789696	CD200R1A	NC_040046.1	-	116238536	116269248	2082	annot_exons
novel_circ_000563	ncbi_101796268	GTPBP8	NC_040046.1	+	116266889	116275802	6883	exon_intron
novel_circ_000564	ncbi_101797429	CFAP44	NC_040046.1	+	116403742	116412847	9106	antisense
novel_circ_000565	NA	#N/A	NC_040046.1	+	116659049	116660611	1563	intergenic
novel_circ_000566	NA	#N/A	NC_040046.1	+	116660487	116662951	2465	intergenic
novel_circ_000567	NA	#N/A	NC_040046.1	+	116669132	116676053	6922	intergenic
novel_circ_000568	NA	#N/A	NC_040046.1	-	116670310	116673122	2813	intergenic
novel_circ_000569	ncbi_101800440	ZBTB20	NC_040046.1	-	116678980	116685145	1942	annot_exons
novel_circ_000570	ncbi_101800440	ZBTB20	NC_040046.1	+	116817753	116821559	3807	antisense
novel_circ_000571	ncbi_101800440	ZBTB20	NC_040046.1	-	116845536	116925415	7742	exon_intron
novel_circ_000572	ncbi_101800440	ZBTB20	NC_040046.1	-	116888083	116964438	242	annot_exons
novel_circ_000573	ncbi_101793651	Vangl1	NC_040046.1	+	119015241	119021363	775	annot_exons
novel_circ_000574	ncbi_101801659	CD58	NC_040046.1	-	119308845	119319708	2865	annot_exons
novel_circ_000575	ncbi_101802112	GSK3B	NC_040046.1	-	119420126	119425965	286	annot_exons
novel_circ_000576	ncbi_101801527	FSTL1	NC_040046.1	+	119597934	119598731	798	antisense
novel_circ_000577	ncbi_101800253	GTF2E1	NC_040046.1	+	119710707	119711184	478	one_exon
novel_circ_000578	ncbi_101801004	TNFRSF1A	NC_040046.1	-	120080190	120081067	475	annot_exons
novel_circ_000579	ncbi_101794683	NAA50	NC_040046.1	-	120241048	120243463	324	annot_exons
novel_circ_000580	ncbi_101792334	WARS2	NC_040046.1	-	120805018	120811222	435	annot_exons
novel_circ_000581	ncbi_101792334	WARS2	NC_040046.1	-	120823243	120835509	12267	exon_intron
novel_circ_000582	ncbi_101803658	MAN1A2	NC_040046.1	-	121046348	121104657	17391	exon_intron
novel_circ_000583	ncbi_101803658	MAN1A2	NC_040046.1	-	121087564	121094033	6470	exon_intron
novel_circ_000584	ncbi_113842416	CSTB	NC_040046.1	-	121359692	121374783	12203	exon_intron
novel_circ_000585	ncbi_101803965	GAPDH	NC_040046.1	+	121540624	121541182	303	annot_exons
novel_circ_000586	ncbi_101793648	CHD4	NC_040046.1	-	121580228	121582041	755	annot_exons
novel_circ_000587	ncbi_101789769	--	NC_040046.1	+	121749542	121750525	298	annot_exons
novel_circ_000588	ncbi_101798670	GSTK1	NC_040046.1	-	122343916	122345981	355	annot_exons
novel_circ_000589	ncbi_101798670	GSTK1	NC_040046.1	-	122343916	122349236	621	annot_exons
novel_circ_000590	ncbi_101796093	Kel	NC_040046.1	+	122429440	122430370	329	annot_exons
novel_circ_000591	ncbi_101797708	EPHB5	NC_040046.1	-	122586045	122591951	827	annot_exons
novel_circ_000592	ncbi_101797406	CRACR2A	NC_040046.1	+	122971160	122971529	370	antisense
novel_circ_000593	ncbi_101798425	tspan9	NC_040046.1	-	123038735	123039327	593	one_exon
novel_circ_000594	ncbi_101798425	tspan9	NC_040046.1	-	123042158	123042326	169	one_exon
novel_circ_000595	ncbi_101798724	TEAD4	NC_040046.1	-	123225102	123236936	265	annot_exons
novel_circ_000596	ncbi_101798724	TEAD4	NC_040046.1	-	123254340	123266339	12000	exon_intron
novel_circ_000597	ncbi_101799954	FKBP4	NC_040046.1	+	123394013	123394800	788	antisense
novel_circ_000598	ncbi_101793816	M6PR	NC_040046.1	-	123861716	123861889	174	one_exon
novel_circ_000599	ncbi_101802600	CCND2	NC_040046.1	+	124592732	124593554	823	antisense
novel_circ_000600	ncbi_101802413	NDUFA9	NC_040046.1	+	124802572	124805989	332	annot_exons
novel_circ_000601	ncbi_101800806	VWF	NC_040046.1	-	125739730	125800729	4626	annot_exons
novel_circ_000602	ncbi_101800806	VWF	NC_040046.1	-	125751720	125755530	353	annot_exons
novel_circ_000603	ncbi_101800806	VWF	NC_040046.1	-	125755392	125764551	161	annot_exons
novel_circ_000604	ncbi_101800806	VWF	NC_040046.1	-	125766864	125774791	2032	annot_exons
novel_circ_000605	ncbi_101800806	VWF	NC_040046.1	-	125768514	125768830	317	one_exon
novel_circ_000606	ncbi_101800806	VWF	NC_040046.1	-	125768633	125768864	232	one_exon
novel_circ_000607	ncbi_101800806	VWF	NC_040046.1	-	125768754	125768941	188	one_exon
novel_circ_000608	ncbi_101800806	VWF	NC_040046.1	-	125776246	125782412	562	annot_exons
novel_circ_000609	ncbi_101800806	VWF	NC_040046.1	-	125789184	125806806	1013	annot_exons
novel_circ_000610	ncbi_101800806	VWF	NC_040046.1	-	125789184	125812667	1390	annot_exons
novel_circ_000611	ncbi_101800806	VWF	NC_040046.1	-	125798182	125812667	1286	annot_exons
novel_circ_000612	ncbi_101800806	VWF	NC_040046.1	-	125805443	125811152	652	annot_exons
novel_circ_000613	NA	#N/A	NC_040046.1	+	125978618	125979458	841	intergenic
novel_circ_000614	ncbi_101802113	PYROXD1	NC_040046.1	+	126220600	126231446	4046	exon_intron
novel_circ_000615	ncbi_101799196	RECQL	NC_040046.1	-	126244055	126246526	479	annot_exons
novel_circ_000616	ncbi_101799196	RECQL	NC_040046.1	-	126244055	126246532	485	annot_exons
novel_circ_000617	ncbi_101799002	BCAT1	NC_040046.1	+	126318031	126325830	370	annot_exons
novel_circ_000618	ncbi_101799002	BCAT1	NC_040046.1	+	126337067	126337364	298	one_exon
novel_circ_000619	NA	#N/A	NC_040046.1	+	126515332	126522325	6994	intergenic
novel_circ_000620	NA	#N/A	NC_040046.1	+	126520514	126522325	1812	intergenic
novel_circ_000621	NA	#N/A	NC_040046.1	+	126564124	126565464	1341	intergenic
novel_circ_000622	ncbi_101797485	SOX5	NC_040046.1	+	126636677	126643663	6987	exon_intron
novel_circ_000623	ncbi_101797485	SOX5	NC_040046.1	+	126731710	126746766	320	annot_exons
novel_circ_000624	ncbi_101797485	SOX5	NC_040046.1	+	126769361	126770019	659	intronic
novel_circ_000625	ncbi_101797485	SOX5	NC_040046.1	-	126873375	126874635	1261	antisense
novel_circ_000626	ncbi_101797485	SOX5	NC_040046.1	+	127027521	127055447	498	annot_exons
novel_circ_000627	ncbi_101797310	ST8SIA1	NC_040046.1	-	127474871	127522110	348	annot_exons
novel_circ_000628	ncbi_101797310	ST8SIA1	NC_040046.1	-	127507133	127522110	14978	exon_intron
novel_circ_000629	ncbi_101801529	C2CD5	NC_040046.1	-	127586199	127590287	370	annot_exons
novel_circ_000630	ncbi_101801722	Etnk1	NC_040046.1	-	127664029	127664237	209	antisense
novel_circ_000631	ncbi_101801722	Etnk1	NC_040046.1	-	127668458	127670058	1601	antisense
novel_circ_000632	ncbi_101801722	Etnk1	NC_040046.1	+	127670309	127682449	628	annot_exons
novel_circ_000633	ncbi_101801722	Etnk1	NC_040046.1	+	127670309	127686494	863	annot_exons
novel_circ_000634	ncbi_101801722	Etnk1	NC_040046.1	+	127670309	127689378	2191	annot_exons
novel_circ_000635	ncbi_101801722	Etnk1	NC_040046.1	+	127670379	127689069	1812	annot_exons
novel_circ_000636	ncbi_101801722	Etnk1	NC_040046.1	+	127677206	127678303	1098	intronic
novel_circ_000637	ncbi_101795664	ABCC9	NC_040046.1	+	127818778	127825035	620	annot_exons
novel_circ_000638	ncbi_101795664	ABCC9	NC_040046.1	+	127824461	127825035	197	annot_exons
novel_circ_000639	ncbi_101793538	KRAS	NC_040046.1	-	128076564	128077146	583	one_exon
novel_circ_000640	ncbi_101793538	KRAS	NC_040046.1	-	128090843	128093202	339	annot_exons
novel_circ_000641	ncbi_101791934	ITPR2	NC_040046.1	-	128645287	128652989	327	annot_exons
novel_circ_000642	ncbi_101791934	ITPR2	NC_040046.1	-	128645287	128661230	1266	annot_exons
novel_circ_000643	ncbi_101791934	ITPR2	NC_040046.1	-	128645287	128712956	1959	annot_exons
novel_circ_000644	ncbi_101791934	ITPR2	NC_040046.1	-	128737106	128742709	551	annot_exons
novel_circ_000645	ncbi_101791934	ITPR2	NC_040046.1	-	128737106	128758903	847	annot_exons
novel_circ_000646	ncbi_101791934	ITPR2	NC_040046.1	-	128757697	128765370	1328	annot_exons
novel_circ_000647	ncbi_101804112	INTS13	NC_040046.1	-	128895428	128906828	6420	exon_intron
novel_circ_000648	ncbi_101804401	FGFR1OP2	NC_040046.1	+	128926910	128933171	509	annot_exons
novel_circ_000649	ncbi_101805346	STK38L	NC_040046.1	+	129069352	129072024	444	annot_exons
novel_circ_000650	ncbi_101789554	ARNTL2	NC_040046.1	+	129103044	129115570	669	annot_exons
novel_circ_000651	ncbi_101789554	ARNTL2	NC_040046.1	+	129103044	129122488	1477	annot_exons
novel_circ_000652	ncbi_101789554	ARNTL2	NC_040046.1	+	129103044	129145282	4739	annot_exons
novel_circ_000653	ncbi_101789554	ARNTL2	NC_040046.1	+	129121567	129122488	165	annot_exons
novel_circ_000654	ncbi_101790614	PPFIBP1	NC_040046.1	+	129217516	129219976	368	annot_exons
novel_circ_000655	ncbi_101791296	CYB5R3	NC_040046.1	+	129285880	129286106	227	antisense
novel_circ_000656	ncbi_101799132	ARFGAP3	NC_040046.1	+	129363653	129363958	306	antisense
novel_circ_000657	ncbi_101799132	ARFGAP3	NC_040046.1	-	129369307	129383496	940	annot_exons
novel_circ_000658	ncbi_101799132	ARFGAP3	NC_040046.1	-	129376219	129381428	445	annot_exons
novel_circ_000659	ncbi_101803275	PACSIN2	NC_040046.1	-	129419757	129420963	1207	one_exon
novel_circ_000660	ncbi_101803275	PACSIN2	NC_040046.1	-	129429047	129439277	1291	annot_exons
novel_circ_000661	ncbi_101803275	PACSIN2	NC_040046.1	-	129429047	129452659	1402	annot_exons
novel_circ_000662	ncbi_101803275	PACSIN2	NC_040046.1	+	129437503	129438122	620	antisense
novel_circ_000663	ncbi_101803275	PACSIN2	NC_040046.1	-	129452549	129456818	256	annot_exons
novel_circ_000664	ncbi_101803275	PACSIN2	NC_040046.1	+	129474768	129475656	889	antisense
novel_circ_000665	ncbi_101803736	TTLL1	NC_040046.1	-	129500076	129502217	564	annot_exons
novel_circ_000666	ncbi_101799522	Scube1	NC_040046.1	-	129659420	129681001	240	annot_exons
novel_circ_000667	ncbi_101803078	Parvg	NC_040046.1	+	130132862	130133106	245	antisense
novel_circ_000668	ncbi_101803078	Parvg	NC_040046.1	-	130143150	130154311	840	annot_exons
novel_circ_000669	ncbi_101803395	PARVB	NC_040046.1	-	130197785	130205446	686	annot_exons
novel_circ_000670	ncbi_101802708	PNPLA2	NC_040046.1	-	130274574	130288772	9663	exon_intron
novel_circ_000671	ncbi_101802708	PNPLA2	NC_040046.1	+	130281597	130282738	1142	antisense
novel_circ_000672	ncbi_101802708	PNPLA2	NC_040046.1	+	130281730	130286584	4855	antisense
novel_circ_000673	ncbi_101802708	PNPLA2	NC_040046.1	-	130283607	130288772	630	annot_exons
novel_circ_000674	ncbi_101802708	PNPLA2	NC_040046.1	-	130283607	130296317	1200	annot_exons
novel_circ_000675	ncbi_101802708	PNPLA2	NC_040046.1	-	130286467	130296317	1036	annot_exons
novel_circ_000676	ncbi_101802708	PNPLA2	NC_040046.1	-	130287446	130296317	919	annot_exons
novel_circ_000677	ncbi_101802708	PNPLA2	NC_040046.1	-	130287666	130288408	743	intronic
novel_circ_000678	ncbi_101802708	PNPLA2	NC_040046.1	-	130291046	130296317	570	annot_exons
novel_circ_000679	ncbi_101802708	PNPLA2	NC_040046.1	+	130291050	130292470	1421	antisense
novel_circ_000680	ncbi_101802708	PNPLA2	NC_040046.1	+	130292246	130293032	787	antisense
novel_circ_000681	ncbi_101802708	PNPLA2	NC_040046.1	-	130292264	130295137	276	annot_exons
novel_circ_000682	ncbi_101802213	SULT4A1	NC_040046.1	+	130351248	130356963	573	annot_exons
novel_circ_000683	ncbi_101802213	SULT4A1	NC_040046.1	+	130361263	130361618	356	intronic
novel_circ_000684	ncbi_101794945	ARHGAP8	NC_040046.1	+	130978787	130998685	470	annot_exons
novel_circ_000685	ncbi_101794945	ARHGAP8	NC_040046.1	+	131018158	131044994	595	annot_exons
novel_circ_000686	ncbi_101793479	--	NC_040046.1	-	131411793	131450418	6791	exon_intron
novel_circ_000687	ncbi_101793479	--	NC_040046.1	-	131419976	131444738	432	annot_exons
novel_circ_000688	ncbi_101793479	--	NC_040046.1	-	131442518	131450418	6004	exon_intron
novel_circ_000689	ncbi_101804356	Smc1b	NC_040046.1	-	131595944	131596496	553	intronic
novel_circ_000690	ncbi_101804680	atxn10	NC_040046.1	+	131821544	131851082	537	annot_exons
novel_circ_000691	ncbi_101804680	atxn10	NC_040046.1	+	131821544	131868143	784	annot_exons
novel_circ_000692	ncbi_101804680	atxn10	NC_040046.1	-	131821592	131868079	46488	antisense
novel_circ_000693	ncbi_101804680	atxn10	NC_040046.1	+	131860715	131876197	526	annot_exons
novel_circ_000694	ncbi_101804680	atxn10	NC_040046.1	+	131867978	131876197	445	annot_exons
novel_circ_000695	ncbi_101804680	atxn10	NC_040046.1	-	131887363	131887929	567	antisense
novel_circ_000696	ncbi_101804680	atxn10	NC_040046.1	-	131914479	131915669	1191	antisense
novel_circ_000697	NA	#N/A	NC_040046.1	+	132155209	132174882	19674	intergenic
novel_circ_000698	NA	#N/A	NC_040046.1	+	132246356	132287645	41290	intergenic
novel_circ_000699	NA	#N/A	NC_040046.1	+	132287531	132359683	72153	intergenic
novel_circ_000700	NA	#N/A	NC_040046.1	+	132320597	132359683	39087	intergenic
novel_circ_000701	NA	#N/A	NC_040046.1	+	132321204	132359683	38480	intergenic
novel_circ_000702	NA	#N/A	NC_040046.1	+	132340067	132359683	19617	intergenic
novel_circ_000703	NA	#N/A	NC_040046.1	+	132354300	132359683	5384	intergenic
novel_circ_000704	NA	#N/A	NC_040046.1	+	132359538	132380575	21038	intergenic
novel_circ_000705	NA	#N/A	NC_040046.1	+	132359538	132399197	39660	intergenic
novel_circ_000706	NA	#N/A	NC_040046.1	+	132395536	132405541	10006	intergenic
novel_circ_000707	NA	#N/A	NC_040046.1	+	132395536	132434996	39461	intergenic
novel_circ_000708	NA	#N/A	NC_040046.1	+	132399021	132405541	6521	intergenic
novel_circ_000709	NA	#N/A	NC_040046.1	+	132399021	132420361	21341	intergenic
novel_circ_000710	NA	#N/A	NC_040046.1	+	132399021	132425263	26243	intergenic
novel_circ_000711	NA	#N/A	NC_040046.1	+	132399021	132425296	26276	intergenic
novel_circ_000712	NA	#N/A	NC_040046.1	+	132399021	132434996	35976	intergenic
novel_circ_000713	NA	#N/A	NC_040046.1	+	132405246	132434996	29751	intergenic
novel_circ_000714	NA	#N/A	NC_040046.1	+	132405267	132420361	15095	intergenic
novel_circ_000715	NA	#N/A	NC_040046.1	+	132405267	132425263	19997	intergenic
novel_circ_000716	NA	#N/A	NC_040046.1	+	132405267	132425296	20030	intergenic
novel_circ_000717	NA	#N/A	NC_040046.1	+	132405267	132429936	24670	intergenic
novel_circ_000718	NA	#N/A	NC_040046.1	+	132405267	132434996	29730	intergenic
novel_circ_000719	NA	#N/A	NC_040046.1	+	132405267	132462548	57282	intergenic
novel_circ_000720	NA	#N/A	NC_040046.1	+	132414286	132434996	20711	intergenic
novel_circ_000721	NA	#N/A	NC_040046.1	+	132420256	132434996	14741	intergenic
novel_circ_000722	NA	#N/A	NC_040046.1	+	132434881	132474739	39859	intergenic
novel_circ_000723	NA	#N/A	NC_040046.1	+	132462450	132465567	3118	intergenic
novel_circ_000724	NA	#N/A	NC_040046.1	+	132462450	132474739	12290	intergenic
novel_circ_000725	NA	#N/A	NC_040046.1	-	132481449	132481736	288	intergenic
novel_circ_000726	ncbi_101789572	PPARA	NC_040046.1	+	132523633	132547840	1388	annot_exons
novel_circ_000727	ncbi_101789572	PPARA	NC_040046.1	+	132544844	132547840	406	annot_exons
novel_circ_000728	ncbi_101789572	PPARA	NC_040046.1	+	132558409	132560040	1632	one_exon
novel_circ_000729	ncbi_101789572	PPARA	NC_040046.1	-	132560113	132560428	316	antisense
novel_circ_000730	ncbi_101795374	TTC38	NC_040046.1	+	132635718	132643535	543	annot_exons
novel_circ_000731	ncbi_101795565	ZC3HAV1	NC_040046.1	-	132663692	132676590	2401	annot_exons
novel_circ_000732	ncbi_101795565	ZC3HAV1	NC_040046.1	-	132675003	132676590	574	annot_exons
novel_circ_000733	ncbi_101795750	ETV6	NC_040046.1	+	132827536	132836935	843	annot_exons
novel_circ_000734	ncbi_101790390	LRP6	NC_040046.1	+	132956315	132968342	12028	antisense
novel_circ_000735	ncbi_101790390	LRP6	NC_040046.1	-	133001637	133003286	1149	exon_intron
novel_circ_000736	ncbi_101790390	LRP6	NC_040046.1	-	133002523	133003592	569	annot_exons
novel_circ_000737	ncbi_101790390	LRP6	NC_040046.1	-	133002523	133063402	1490	annot_exons
novel_circ_000738	ncbi_101790390	LRP6	NC_040046.1	-	133012384	133013457	329	annot_exons
novel_circ_000739	ncbi_101790390	LRP6	NC_040046.1	-	133012384	133026592	527	annot_exons
novel_circ_000740	ncbi_101790390	LRP6	NC_040046.1	-	133012384	133063402	921	annot_exons
novel_circ_000741	ncbi_101790390	LRP6	NC_040046.1	-	133012384	133064149	1668	exon_intron
novel_circ_000742	ncbi_101790390	LRP6	NC_040046.1	-	133026395	133063402	592	annot_exons
novel_circ_000743	ncbi_101790899	DUSP16	NC_040046.1	-	133188521	133220658	1267	annot_exons
novel_circ_000744	ncbi_101790899	DUSP16	NC_040046.1	-	133194635	133213525	902	annot_exons
novel_circ_000745	ncbi_101790899	DUSP16	NC_040046.1	-	133211681	133213525	738	annot_exons
novel_circ_000746	ncbi_101790899	DUSP16	NC_040046.1	-	133211681	133220658	819	annot_exons
novel_circ_000747	ncbi_101791325	CREBL2	NC_040046.1	+	133275306	133277690	556	annot_exons
novel_circ_000748	ncbi_101799174	CCDC91	NC_040046.1	+	134270086	134293621	1658	annot_exons
novel_circ_000749	ncbi_101799174	CCDC91	NC_040046.1	+	134276387	134293621	1594	annot_exons
novel_circ_000750	ncbi_101799174	CCDC91	NC_040046.1	+	134286888	134292062	344	annot_exons
novel_circ_000751	ncbi_101799174	CCDC91	NC_040046.1	+	134286888	134293621	449	annot_exons
novel_circ_000752	ncbi_101799174	CCDC91	NC_040046.1	+	134357772	134369995	453	annot_exons
novel_circ_000753	ncbi_101800625	PDE3A	NC_040046.1	-	134860411	134862576	394	annot_exons
novel_circ_000754	ncbi_101800625	PDE3A	NC_040046.1	-	134860411	134870459	730	annot_exons
novel_circ_000755	ncbi_101800625	PDE3A	NC_040046.1	-	134927861	134938665	172	annot_exons
novel_circ_000756	ncbi_101800625	PDE3A	NC_040046.1	-	135003547	135005240	1694	intronic
novel_circ_000757	ncbi_101800625	PDE3A	NC_040046.1	-	135017750	135018740	991	intronic
novel_circ_000758	ncbi_101801010	AEBP2	NC_040046.1	-	135459978	135482609	628	annot_exons
novel_circ_000759	ncbi_101801010	AEBP2	NC_040046.1	-	135470878	135482609	503	annot_exons
novel_circ_000760	ncbi_101801010	AEBP2	NC_040046.1	-	135478481	135482609	977	exon_intron
novel_circ_000761	ncbi_101803561	Eps8	NC_040046.1	+	137155824	137180297	1372	annot_exons
novel_circ_000762	NA	#N/A	NC_040046.1	-	137564571	137564914	344	intergenic
novel_circ_000763	ncbi_101804696	CALD1	NC_040046.1	+	137663907	137664253	347	antisense
novel_circ_000764	ncbi_101804696	CALD1	NC_040046.1	-	137677269	137678585	1317	intronic
novel_circ_000765	ncbi_101804696	CALD1	NC_040046.1	-	137691569	137694472	1219	annot_exons
novel_circ_000766	ncbi_101804696	CALD1	NC_040046.1	-	137708636	137708806	171	intronic
novel_circ_000767	ncbi_101804696	CALD1	NC_040046.1	-	137852247	137852398	152	intronic
novel_circ_000768	ncbi_101804696	CALD1	NC_040046.1	+	137854264	137854865	602	antisense
novel_circ_000769	ncbi_113839621	AKR1B1	NC_040046.1	+	137982129	137982337	209	one_exon
novel_circ_000770	ncbi_101805047	MICAL3	NC_040046.1	+	138159229	138160218	990	intronic
novel_circ_000771	ncbi_101805047	MICAL3	NC_040046.1	+	138175712	138179587	355	annot_exons
novel_circ_000772	ncbi_101805047	MICAL3	NC_040046.1	+	138175712	138199123	551	annot_exons
novel_circ_000773	ncbi_101805047	MICAL3	NC_040046.1	+	138213824	138226146	2550	annot_exons
novel_circ_000774	ncbi_101794205	BCL2L13	NC_040046.1	-	138284518	138295603	479	annot_exons
novel_circ_000775	ncbi_101794205	BCL2L13	NC_040046.1	-	138284518	138303198	669	annot_exons
novel_circ_000776	ncbi_101790062	CACNA1C	NC_040046.1	-	138605720	138610329	635	annot_exons
novel_circ_000777	ncbi_101790062	CACNA1C	NC_040046.1	-	138607113	138617682	831	annot_exons
novel_circ_000778	ncbi_101790062	CACNA1C	NC_040046.1	-	138680571	138683458	359	annot_exons
novel_circ_000779	ncbi_101790062	CACNA1C	NC_040046.1	+	138813810	138815853	2044	antisense
novel_circ_000780	ncbi_101790062	CACNA1C	NC_040046.1	-	138899653	138915219	12131	exon_intron
novel_circ_000781	ncbi_101790062	CACNA1C	NC_040046.1	-	138911356	138915219	428	annot_exons
novel_circ_000782	ncbi_101790569	Adipor2	NC_040046.1	+	139151567	139154125	2559	antisense
novel_circ_000783	ncbi_101790569	Adipor2	NC_040046.1	-	139151954	139153608	1655	one_exon
novel_circ_000784	ncbi_101790569	Adipor2	NC_040046.1	+	139153363	139153638	276	antisense
novel_circ_000785	ncbi_101790569	Adipor2	NC_040046.1	-	139154059	139157400	608	annot_exons
novel_circ_000786	ncbi_101790569	Adipor2	NC_040046.1	+	139155838	139158602	2765	antisense
novel_circ_000787	ncbi_101791326	Erc1	NC_040046.1	-	139295470	139296260	791	one_exon
novel_circ_000788	ncbi_101791326	Erc1	NC_040046.1	-	139400355	139414860	293	annot_exons
novel_circ_000789	ncbi_101791326	Erc1	NC_040046.1	-	139580758	139581591	834	one_exon
novel_circ_000790	ncbi_101795190	Wnk1	NC_040046.1	-	139621209	139621469	261	one_exon
novel_circ_000791	ncbi_101795190	Wnk1	NC_040046.1	-	139621209	139645597	6340	exon_intron
novel_circ_000792	ncbi_101794216	Tmtc1	NC_040046.1	-	140349187	140377118	498	annot_exons
novel_circ_000793	ncbi_101794216	Tmtc1	NC_040046.1	-	140349187	140420097	1134	annot_exons
novel_circ_000794	ncbi_101794216	Tmtc1	NC_040046.1	-	140363299	140377118	376	annot_exons
novel_circ_000795	ncbi_101794216	Tmtc1	NC_040046.1	-	140363299	140420097	1012	annot_exons
novel_circ_000796	ncbi_101794216	Tmtc1	NC_040046.1	-	140375624	140377118	186	annot_exons
novel_circ_000797	ncbi_101794216	Tmtc1	NC_040046.1	-	140415041	140420097	636	annot_exons
novel_circ_000798	ncbi_101794216	Tmtc1	NC_040046.1	-	140417017	140420097	429	annot_exons
novel_circ_000799	ncbi_101801096	AMN1	NC_040046.1	-	140750007	140757192	496	annot_exons
novel_circ_000800	NA	#N/A	NC_040046.1	-	140842198	140843316	1119	intergenic
novel_circ_000801	ncbi_101794141	FGD4	NC_040046.1	+	141150762	141165147	904	annot_exons
novel_circ_000802	ncbi_101794141	FGD4	NC_040046.1	+	141167918	141169126	1209	intronic
novel_circ_000803	ncbi_101792907	Creb3l2	NC_040046.1	+	142828480	142831347	2868	antisense
novel_circ_000804	ncbi_101792907	Creb3l2	NC_040046.1	+	142831353	142831908	556	antisense
novel_circ_000805	ncbi_101792907	Creb3l2	NC_040046.1	-	142844212	142851657	712	annot_exons
novel_circ_000806	ncbi_101794380	BRAF	NC_040046.1	+	143247006	143256777	366	annot_exons
novel_circ_000807	ncbi_101794380	BRAF	NC_040046.1	+	143283559	143295780	761	annot_exons
novel_circ_000808	ncbi_101795660	SLC37A3	NC_040046.1	+	143456529	143457676	281	annot_exons
novel_circ_000809	NA	#N/A	NC_040046.1	+	143704098	143707395	3298	intergenic
novel_circ_000810	ncbi_101798018	KIAA1549	NC_040046.1	-	143964425	143986945	1062	annot_exons
novel_circ_000811	ncbi_101798018	KIAA1549	NC_040046.1	+	143974528	143977212	2685	antisense
novel_circ_000812	ncbi_101798018	KIAA1549	NC_040046.1	-	143983510	143986945	493	annot_exons
novel_circ_000813	ncbi_101798018	KIAA1549	NC_040046.1	-	143992767	143997065	2849	annot_exons
novel_circ_000814	ncbi_101799064	HIPK2	NC_040046.1	-	144170520	144171618	1099	exon_intron
novel_circ_000815	ncbi_101799064	HIPK2	NC_040046.1	-	144170523	144171621	1099	one_exon
novel_circ_000816	ncbi_101799064	HIPK2	NC_040046.1	-	144170523	144181371	10849	exon_intron
novel_circ_000817	ncbi_101799380	TBXAS1	NC_040046.1	+	144293022	144295417	2396	exon_intron
novel_circ_000818	ncbi_101799380	TBXAS1	NC_040046.1	+	144368402	144378590	355	annot_exons
novel_circ_000819	ncbi_101802866	PARP12	NC_040046.1	-	144472940	144473774	835	one_exon
novel_circ_000820	ncbi_101802866	PARP12	NC_040046.1	-	144475662	144479961	564	annot_exons
novel_circ_000821	ncbi_101802866	PARP12	NC_040046.1	-	144482554	144487205	835	annot_exons
novel_circ_000822	ncbi_101802866	PARP12	NC_040046.1	-	144484767	144487205	518	annot_exons
novel_circ_000823	ncbi_101791878	CHPT1	NC_040046.1	+	144645552	144646771	290	annot_exons
novel_circ_000824	ncbi_101792400	GNPTAB	NC_040046.1	-	144683044	144700165	1244	annot_exons
novel_circ_000825	ncbi_101792400	GNPTAB	NC_040046.1	-	144685556	144690617	634	annot_exons
novel_circ_000826	ncbi_101792400	GNPTAB	NC_040046.1	-	144698788	144703177	568	annot_exons
novel_circ_000827	ncbi_101793775	Pah	NC_040046.1	-	145163103	145165472	371	annot_exons
novel_circ_000828	ncbi_101801477	HCFC2	NC_040046.1	+	145608151	145608841	310	annot_exons
novel_circ_000829	ncbi_101801477	HCFC2	NC_040046.1	+	145608151	145613976	1083	annot_exons
novel_circ_000830	ncbi_101801477	HCFC2	NC_040046.1	+	145618033	145618566	534	exon_intron
novel_circ_000831	ncbi_101800051	NUAK1	NC_040046.1	+	146369593	146379823	10231	antisense
novel_circ_000832	ncbi_101804757	POLR3B	NC_040046.1	+	146472311	146475452	375	annot_exons
novel_circ_000833	ncbi_101804797	RIC8B	NC_040046.1	+	146659446	146664185	660	annot_exons
novel_circ_000834	ncbi_101795314	RTCB	NC_040046.1	-	147056628	147057393	766	one_exon
novel_circ_000835	ncbi_101789764	LARGE1	NC_040046.1	-	147411230	147428533	599	annot_exons
novel_circ_000836	ncbi_101789764	LARGE1	NC_040046.1	-	147438425	147439874	239	annot_exons
novel_circ_000837	ncbi_101789764	LARGE1	NC_040046.1	-	147534244	147540704	385	annot_exons
novel_circ_000838	ncbi_101802795	MYH9	NC_040046.1	-	148541642	148542997	243	annot_exons
novel_circ_000839	ncbi_101802795	MYH9	NC_040046.1	+	148550913	148551096	184	antisense
novel_circ_000840	ncbi_101802795	MYH9	NC_040046.1	-	148553800	148554773	309	annot_exons
novel_circ_000841	ncbi_101802795	MYH9	NC_040046.1	+	148553859	148554775	917	antisense
novel_circ_000842	ncbi_101802795	MYH9	NC_040046.1	-	148586828	148592656	510	annot_exons
novel_circ_000843	ncbi_101802795	MYH9	NC_040046.1	-	148586857	148592647	472	annot_exons
novel_circ_000844	ncbi_101802795	MYH9	NC_040046.1	-	148586918	148592444	208	annot_exons
novel_circ_000845	ncbi_101802795	MYH9	NC_040046.1	-	148592304	148592656	353	one_exon
novel_circ_000846	ncbi_101793887	CSF2RB	NC_040046.1	+	148793461	148815440	17407	exon_intron
novel_circ_000847	ncbi_101794299	CSF2RB	NC_040046.1	+	148794701	148816117	16356	exon_intron
novel_circ_000848	ncbi_101797956	EIF3L	NC_040046.1	-	149246994	149247723	730	antisense
novel_circ_000849	ncbi_101802473	TMEM184B	NC_040046.1	-	149347402	149356866	1051	annot_exons
novel_circ_000850	ncbi_101802473	TMEM184B	NC_040046.1	-	149348775	149351808	338	annot_exons
novel_circ_000851	ncbi_101802473	TMEM184B	NC_040046.1	-	149354155	149356866	427	annot_exons
novel_circ_000852	ncbi_101802293	CSNK1E	NC_040046.1	-	149373862	149375197	489	annot_exons
novel_circ_000853	ncbi_101802293	CSNK1E	NC_040046.1	-	149373862	149380572	577	annot_exons
novel_circ_000854	ncbi_101801507	kdelr3	NC_040046.1	-	149407619	149407958	340	antisense
novel_circ_000855	ncbi_101797053	Ddx17	NC_040046.1	-	149422595	149423051	457	intronic
novel_circ_000856	ncbi_110352043	Tomm22	NC_040046.1	-	149465598	149466161	564	antisense
novel_circ_000857	ncbi_101800111	GTPBP1	NC_040046.1	+	149489454	149489639	186	one_exon
novel_circ_000858	ncbi_101794394	mief1	NC_040046.1	-	149704403	149704575	173	antisense
novel_circ_000859	ncbi_101802209	TNRC6B	NC_040046.1	-	150114806	150116158	1353	antisense
novel_circ_000860	ncbi_101802209	TNRC6B	NC_040046.1	-	150165591	150173202	7612	antisense
novel_circ_000861	NA	#N/A	NC_040046.1	-	150290695	150291080	386	intergenic
novel_circ_000862	ncbi_101796241	EP300	NC_040046.1	+	150483225	150483572	348	intronic
novel_circ_000863	ncbi_101798817	Acss3	NC_040046.1	+	150575103	150592645	911	annot_exons
novel_circ_000864	ncbi_101798817	Acss3	NC_040046.1	+	150575103	150596073	1015	annot_exons
novel_circ_000865	ncbi_101799020	METTL25	NC_040046.1	+	151172847	151187269	1041	annot_exons
novel_circ_000866	ncbi_101799214	TMTC2	NC_040046.1	+	151334331	151334958	628	intronic
novel_circ_000867	ncbi_101804762	Tmtc3	NC_040046.1	+	153642065	153649943	639	annot_exons
novel_circ_000868	ncbi_101804576	KITLG	NC_040046.1	-	153794869	153812178	616	annot_exons
novel_circ_000869	ncbi_101789550	DUSP6	NC_040046.1	+	154113342	154114279	938	antisense
novel_circ_000870	ncbi_101804163	POC1B	NC_040046.1	-	154181129	154195782	1019	annot_exons
novel_circ_000871	ncbi_101803323	ATP2B1	NC_040046.1	-	154252853	154263551	1332	annot_exons
novel_circ_000872	NA	#N/A	NC_040046.1	+	154293433	154294826	1394	intergenic
novel_circ_000873	ncbi_101805179	EEA1	NC_040046.1	-	155550305	155577059	2505	annot_exons
novel_circ_000874	ncbi_101789636	Ube2n	NC_040046.1	-	155769575	155772438	2864	exon_intron
novel_circ_000875	ncbi_101790206	PLXNC1	NC_040046.1	+	156012491	156017874	359	annot_exons
novel_circ_000876	ncbi_101790206	PLXNC1	NC_040046.1	+	156012491	156024693	616	annot_exons
novel_circ_000877	ncbi_101803544	Cep83	NC_040046.1	-	156074642	156088085	1422	annot_exons
novel_circ_000878	ncbi_101803544	Cep83	NC_040046.1	-	156074642	156088090	1427	exon_intron
novel_circ_000879	ncbi_101804363	TMCC3	NC_040046.1	-	156108827	156113744	1184	annot_exons
novel_circ_000880	ncbi_101793533	FGD6	NC_040046.1	-	156363470	156365884	397	annot_exons
novel_circ_000881	ncbi_101793533	FGD6	NC_040046.1	-	156374238	156377507	241	annot_exons
novel_circ_000882	ncbi_101796372	Metap2	NC_040046.1	-	156521686	156526027	4342	antisense
novel_circ_000883	ncbi_101796372	Metap2	NC_040046.1	+	156522342	156526163	375	annot_exons
novel_circ_000884	ncbi_101796169	Ntn4	NC_040046.1	-	156579350	156587001	950	annot_exons
novel_circ_000885	ncbi_101795596	LTA4H	NC_040046.1	+	156681676	156682046	371	antisense
novel_circ_000886	ncbi_101791595	CDK17	NC_040046.1	-	156786124	156787110	987	intronic
novel_circ_000887	ncbi_101791595	CDK17	NC_040046.1	-	156812076	156820491	299	annot_exons
novel_circ_000888	ncbi_101791595	CDK17	NC_040046.1	-	156812076	156835065	487	annot_exons
novel_circ_000889	ncbi_101791595	CDK17	NC_040046.1	+	156858086	156859182	1097	antisense
novel_circ_000890	ncbi_101790042	TMPO	NC_040046.1	+	157643688	157644001	216	annot_exons
novel_circ_000891	ncbi_101790241	Slc25a3	NC_040046.1	+	157657518	157660465	484	annot_exons
novel_circ_000892	ncbi_101790241	Slc25a3	NC_040046.1	-	157662215	157662411	197	antisense
novel_circ_000893	ncbi_101799443	APAF1	NC_040046.1	+	157703110	157708766	771	annot_exons
novel_circ_000894	ncbi_101800512	Anks1b	NC_040046.1	+	157779507	157780122	616	antisense
novel_circ_000895	ncbi_101800512	Anks1b	NC_040046.1	-	157993805	158033761	484	annot_exons
novel_circ_000896	ncbi_101791552	NUP205	NC_040046.1	+	158767420	158770489	3070	antisense
novel_circ_000897	ncbi_101802687	CNOT4	NC_040046.1	+	158848238	158864736	1609	annot_exons
novel_circ_000898	ncbi_101802687	CNOT4	NC_040046.1	+	158859234	158864736	962	annot_exons
novel_circ_000899	ncbi_101802687	CNOT4	NC_040046.1	+	158864239	158864736	498	one_exon
novel_circ_000900	ncbi_101795891	Hist1h3b	NC_040046.1	+	159193902	159226405	16455	exon_intron
novel_circ_000901	ncbi_101795891	Hist1h3b	NC_040046.1	+	159193902	159242558	32608	exon_intron
novel_circ_000902	NA	#N/A	NC_040046.1	-	159392416	159392965	550	intergenic
novel_circ_000903	ncbi_101801431	ATF7IP	NC_040046.1	+	159936251	159937299	1049	one_exon
novel_circ_000904	ncbi_101790786	PLBD1	NC_040046.1	-	160000423	160008942	649	annot_exons
novel_circ_000905	ncbi_101802533	usp106	NC_040046.1	+	160234967	160242402	848	annot_exons
novel_circ_000906	ncbi_101802533	usp106	NC_040046.1	-	160242245	160247299	5055	antisense
novel_circ_000907	ncbi_101791704	TCF20	NC_040046.1	+	160446839	160452499	5661	one_exon
novel_circ_000908	NA	#N/A	NC_040046.1	-	160519516	160519862	347	intergenic
novel_circ_000909	ncbi_101793496	TEF	NC_040046.1	-	160764139	160764472	334	one_exon
novel_circ_000910	ncbi_101798970	NAV3	NC_040046.1	-	162360175	162364343	613	annot_exons
novel_circ_000911	ncbi_101798970	NAV3	NC_040046.1	-	162360175	162396431	1959	annot_exons
novel_circ_000912	ncbi_101798970	NAV3	NC_040046.1	-	162360175	162399184	2028	annot_exons
novel_circ_000913	ncbi_101798970	NAV3	NC_040046.1	-	162378261	162399184	1415	annot_exons
novel_circ_000914	ncbi_101798970	NAV3	NC_040046.1	-	162442304	162443180	171	annot_exons
novel_circ_000915	ncbi_101797631	ZDHHC17	NC_040046.1	-	163033659	163049753	450	annot_exons
novel_circ_000916	ncbi_101789413	OSBPL8	NC_040046.1	+	163146269	163146374	106	one_exon
novel_circ_000917	ncbi_101789413	OSBPL8	NC_040046.1	+	163146269	163156422	281	annot_exons
novel_circ_000918	ncbi_101789596	Nap1l1	NC_040046.1	+	163293905	163294251	347	one_exon
novel_circ_000919	NA	#N/A	NC_040046.1	-	163304970	163305361	392	intergenic
novel_circ_000920	ncbi_101792195	ZFC3H1	NC_040046.1	+	164850551	164851069	519	exon_intron
novel_circ_000921	ncbi_101792195	ZFC3H1	NC_040046.1	+	164860188	164860810	266	annot_exons
novel_circ_000922	ncbi_101792195	ZFC3H1	NC_040046.1	+	164866284	164866764	481	intronic
novel_circ_000923	ncbi_101792195	ZFC3H1	NC_040046.1	+	164876014	164879109	483	annot_exons
novel_circ_000924	ncbi_101791062	CNOT2	NC_040046.1	-	165407893	165433076	1588	annot_exons
novel_circ_000925	ncbi_101791062	CNOT2	NC_040046.1	-	165415282	165429897	1298	annot_exons
novel_circ_000926	ncbi_101791062	CNOT2	NC_040046.1	-	165420132	165420469	227	annot_exons
novel_circ_000927	ncbi_101791062	CNOT2	NC_040046.1	+	165484404	165485442	1039	antisense
novel_circ_000928	ncbi_101804530	FRS2	NC_040046.1	-	165723532	165723681	150	one_exon
novel_circ_000929	ncbi_101791371	CPSF6	NC_040046.1	+	165827371	165827866	496	antisense
novel_circ_000930	ncbi_101805150	MDM2	NC_040046.1	-	165932733	165936532	1024	annot_exons
novel_circ_000931	ncbi_101791948	MDM1	NC_040046.1	+	166116322	166122762	273	annot_exons
novel_circ_000932	ncbi_101790825	CAND1	NC_040046.1	+	166455552	166455970	419	antisense
novel_circ_000933	ncbi_101792142	GRIP1	NC_040046.1	+	166739367	166771808	669	annot_exons
novel_circ_000934	ncbi_101792142	GRIP1	NC_040046.1	+	166764453	166771808	588	annot_exons
novel_circ_000935	ncbi_101792732	LLPH	NC_040046.1	+	166904521	166904703	183	one_exon
novel_circ_000936	ncbi_101791115	Lemd3	NC_040046.1	-	167328948	167334474	681	annot_exons
novel_circ_000937	ncbi_101791115	Lemd3	NC_040046.1	-	167328948	167343457	786	annot_exons
novel_circ_000938	ncbi_101791115	Lemd3	NC_040046.1	-	167341256	167343457	105	annot_exons
novel_circ_000939	ncbi_101796307	SRGAP1	NC_040046.1	-	167811105	167812219	324	annot_exons
novel_circ_000940	ncbi_101796307	SRGAP1	NC_040046.1	+	167821227	167822698	1472	antisense
novel_circ_000941	ncbi_101790394	MON2	NC_040046.1	+	168345299	168345646	348	antisense
novel_circ_000942	ncbi_101790394	MON2	NC_040046.1	-	168347901	168365737	1101	annot_exons
novel_circ_000943	ncbi_101790394	MON2	NC_040046.1	-	168373034	168373284	251	one_exon
novel_circ_000944	ncbi_101790394	MON2	NC_040046.1	-	168390947	168395724	814	annot_exons
novel_circ_000945	ncbi_101790780	USP15	NC_040046.1	-	168454237	168463352	229	annot_exons
novel_circ_000946	ncbi_101790780	USP15	NC_040046.1	-	168463269	168489128	1247	annot_exons
novel_circ_000947	ncbi_101792608	LRIG3	NC_040046.1	+	169766859	169791140	1247	annot_exons
novel_circ_000948	ncbi_101790962	SLC38A1	NC_040046.1	+	170526219	170526639	421	one_exon
novel_circ_000949	ncbi_101791199	SCAF11	NC_040046.1	+	170568289	170569368	234	annot_exons
novel_circ_000950	ncbi_101791630	ARID2	NC_040046.1	-	170649164	170653156	421	annot_exons
novel_circ_000951	ncbi_101791630	ARID2	NC_040046.1	-	170675006	170675523	518	intronic
novel_circ_000952	ncbi_101791630	ARID2	NC_040046.1	+	170675006	170675523	518	antisense
novel_circ_000953	ncbi_101791630	ARID2	NC_040046.1	+	170682815	170686303	3489	antisense
novel_circ_000954	ncbi_101793189	ANO6	NC_040046.1	-	170793670	170793974	305	one_exon
novel_circ_000955	ncbi_101793189	ANO6	NC_040046.1	-	170797688	170815365	1528	annot_exons
novel_circ_000956	ncbi_101793189	ANO6	NC_040046.1	+	170834359	170835557	1199	antisense
novel_circ_000957	ncbi_101801011	Pphln1	NC_040046.1	-	171883457	171899236	4778	exon_intron
novel_circ_000958	ncbi_101801011	Pphln1	NC_040046.1	-	171887634	171899236	601	annot_exons
novel_circ_000959	ncbi_101802170	GXYLT1	NC_040046.1	+	172034432	172036511	553	annot_exons
novel_circ_000960	ncbi_101796431	PNPLA8	NC_040046.1	-	173007432	173012746	425	annot_exons
novel_circ_000961	ncbi_101796018	Immp2l	NC_040046.1	+	174171919	174216575	44657	antisense
novel_circ_000962	ncbi_101796217	Dock4	NC_040046.1	-	174354861	174406664	1722	annot_exons
novel_circ_000963	ncbi_101796217	Dock4	NC_040046.1	-	174363932	174397198	1054	annot_exons
novel_circ_000964	ncbi_101796217	Dock4	NC_040046.1	-	174390720	174419328	1646	annot_exons
novel_circ_000965	ncbi_101796217	Dock4	NC_040046.1	-	174390720	174435161	1772	annot_exons
novel_circ_000966	ncbi_101796217	Dock4	NC_040046.1	-	174397071	174419328	1409	annot_exons
novel_circ_000967	ncbi_101796217	Dock4	NC_040046.1	-	174404797	174419328	1281	annot_exons
novel_circ_000968	ncbi_101796217	Dock4	NC_040046.1	-	174404797	174435161	1407	annot_exons
novel_circ_000969	ncbi_101796217	Dock4	NC_040046.1	-	174413546	174419328	1949	exon_intron
novel_circ_000970	ncbi_101796217	Dock4	NC_040046.1	-	174414943	174419328	552	annot_exons
novel_circ_000971	ncbi_101796217	Dock4	NC_040046.1	-	174414943	174435161	678	annot_exons
novel_circ_000972	ncbi_101796217	Dock4	NC_040046.1	-	174435036	174454376	491	annot_exons
novel_circ_000973	ncbi_101796217	Dock4	NC_040046.1	-	174435036	174475505	728	annot_exons
novel_circ_000974	ncbi_101796217	Dock4	NC_040046.1	-	174435036	174479600	877	annot_exons
novel_circ_000975	ncbi_101796217	Dock4	NC_040046.1	-	174450030	174454376	365	annot_exons
novel_circ_000976	ncbi_101796217	Dock4	NC_040046.1	-	174450030	174479600	751	annot_exons
novel_circ_000977	ncbi_101796217	Dock4	NC_040046.1	-	174473625	174479600	386	annot_exons
novel_circ_000978	ncbi_101796217	Dock4	NC_040046.1	-	174473625	174483525	483	annot_exons
novel_circ_000979	ncbi_101796217	Dock4	NC_040046.1	-	174473625	174485447	539	annot_exons
novel_circ_000980	ncbi_101796217	Dock4	NC_040046.1	-	174473625	174488963	664	annot_exons
novel_circ_000981	ncbi_101796217	Dock4	NC_040046.1	-	174511538	174534395	22858	intronic
novel_circ_000982	ncbi_101796217	Dock4	NC_040046.1	-	174550524	174550824	301	intronic
novel_circ_000983	ncbi_101789758	ZNF277	NC_040046.1	+	174593745	174599070	380	annot_exons
novel_circ_000984	ncbi_101804431	IFRD1	NC_040046.1	+	174679278	174679547	270	one_exon
novel_circ_000985	ncbi_101803947	BMT2	NC_040046.1	-	174813189	174828104	431	annot_exons
novel_circ_000986	ncbi_101803607	SMIM30	NC_040046.1	+	174957597	174958258	662	antisense
novel_circ_000987	ncbi_101803095	MDFIC	NC_040046.1	+	175896550	175898380	1831	one_exon
novel_circ_000988	ncbi_101803095	MDFIC	NC_040046.1	-	175897125	175897446	322	antisense
novel_circ_000989	ncbi_101803095	MDFIC	NC_040046.1	-	175898445	175899048	604	antisense
novel_circ_000990	ncbi_101803095	MDFIC	NC_040046.1	-	175898704	175899111	408	antisense
novel_circ_000991	ncbi_101802409	TFEC	NC_040046.1	-	176376931	176379634	348	annot_exons
novel_circ_000992	ncbi_101802409	TFEC	NC_040046.1	+	176478825	176481085	2261	antisense
novel_circ_000993	ncbi_101805307	CAV2	NC_040046.1	+	176624415	176633744	1631	annot_exons
novel_circ_000994	ncbi_101805307	CAV2	NC_040046.1	+	176632807	176633452	646	one_exon
novel_circ_000995	ncbi_101801559	MET	NC_040046.1	-	176660831	176660981	151	antisense
novel_circ_000996	ncbi_101801559	MET	NC_040046.1	+	176668991	176697668	611	annot_exons
novel_circ_000997	ncbi_101801559	MET	NC_040046.1	+	176733109	176748635	1407	annot_exons
novel_circ_000998	ncbi_101801559	MET	NC_040046.1	+	176748444	176748635	192	one_exon
novel_circ_000999	ncbi_101804916	CAPZA2	NC_040046.1	+	176843502	176857971	938	annot_exons
novel_circ_001000	ncbi_101803386	CFTR	NC_040046.1	+	177135937	177138937	468	annot_exons
novel_circ_001001	ncbi_101803386	CFTR	NC_040046.1	+	177164637	177177894	885	annot_exons
novel_circ_001002	ncbi_101802874	CTTNBP2	NC_040046.1	-	177220854	177275144	3463	annot_exons
novel_circ_001003	ncbi_101800968	ANKRD26	NC_040046.1	-	177442112	177442352	241	antisense
novel_circ_001004	ncbi_101800968	ANKRD26	NC_040046.1	+	177443119	177468341	3747	annot_exons
novel_circ_001005	ncbi_101800968	ANKRD26	NC_040046.1	+	177450855	177455979	1459	annot_exons
novel_circ_001006	ncbi_101794920	TSPAN12	NC_040046.1	+	178514200	178514474	275	antisense
novel_circ_001007	ncbi_101794920	TSPAN12	NC_040046.1	-	178521848	178529545	327	annot_exons
novel_circ_001008	ncbi_101794920	TSPAN12	NC_040046.1	-	178521848	178546438	546	annot_exons
novel_circ_001009	ncbi_101794920	TSPAN12	NC_040046.1	-	178525179	178546438	402	annot_exons
novel_circ_001010	ncbi_101794920	TSPAN12	NC_040046.1	+	178527319	178528641	1323	antisense
novel_circ_001011	ncbi_101793934	CPED1	NC_040046.1	+	178677685	178693241	1188	annot_exons
novel_circ_001012	ncbi_101793934	CPED1	NC_040046.1	+	178681456	178682752	273	annot_exons
novel_circ_001013	ncbi_101793934	CPED1	NC_040046.1	+	178681456	178691016	803	annot_exons
novel_circ_001014	ncbi_101793934	CPED1	NC_040046.1	+	178688540	178693241	469	annot_exons
novel_circ_001015	ncbi_101793934	CPED1	NC_040046.1	+	178688540	178740254	724	annot_exons
novel_circ_001016	ncbi_101793934	CPED1	NC_040046.1	-	178710456	178710950	495	antisense
novel_circ_001017	ncbi_101793755	FAM3C	NC_040046.1	-	178798736	178798924	189	one_exon
novel_circ_001018	ncbi_101793755	FAM3C	NC_040046.1	-	178809564	178813149	3400	exon_intron
novel_circ_001019	ncbi_101793380	AASS	NC_040046.1	-	179184456	179209474	3202	annot_exons
novel_circ_001020	ncbi_101793380	AASS	NC_040046.1	-	179204549	179210907	1289	annot_exons
novel_circ_001021	ncbi_101793380	AASS	NC_040046.1	-	179208827	179208984	158	intronic
novel_circ_001022	ncbi_101793196	Cadps2	NC_040046.1	-	179277385	179298206	619	annot_exons
novel_circ_001023	ncbi_101793196	Cadps2	NC_040046.1	-	179289603	179298206	394	annot_exons
novel_circ_001024	ncbi_101793196	Cadps2	NC_040046.1	-	179356418	179374735	714	annot_exons
novel_circ_001025	ncbi_101798729	Atp6ap1	NC_040046.1	+	179697590	179699535	1946	antisense
novel_circ_001026	ncbi_101798729	Atp6ap1	NC_040046.1	+	179730099	179731105	1007	antisense
novel_circ_001027	ncbi_101798729	Atp6ap1	NC_040046.1	-	179731125	179746948	520	annot_exons
novel_circ_001028	ncbi_101797340	Wasl	NC_040046.1	+	179845598	179847972	2375	antisense
novel_circ_001029	ncbi_101797340	Wasl	NC_040046.1	-	179865334	179867423	319	annot_exons
novel_circ_001030	ncbi_101792257	Plxnb2	NC_040046.1	+	181561826	181633414	290	annot_exons
novel_circ_001031	ncbi_101792257	Plxnb2	NC_040046.1	+	181561829	181633414	287	annot_exons
novel_circ_001032	ncbi_101792257	Plxnb2	NC_040046.1	+	181633228	181633414	187	one_exon
novel_circ_001033	ncbi_101792257	Plxnb2	NC_040046.1	+	181633228	181705166	256	annot_exons
novel_circ_001034	ncbi_101792257	Plxnb2	NC_040046.1	+	181787984	181793146	822	annot_exons
novel_circ_001035	ncbi_101792057	Mapk11	NC_040046.1	+	181898446	181912319	899	annot_exons
novel_circ_001036	ncbi_101791416	SELENOO	NC_040046.1	-	182029252	182040461	11210	exon_intron
novel_circ_001037	ncbi_101790290	ALG12	NC_040046.1	+	183621270	183628951	1103	annot_exons
novel_circ_001038	ncbi_101790290	ALG12	NC_040046.1	+	183621270	183630315	2467	annot_exons
novel_circ_001039	ncbi_101790290	ALG12	NC_040046.1	+	183628618	183628897	280	one_exon
novel_circ_001040	ncbi_101790290	ALG12	NC_040046.1	+	183631375	183631544	170	one_exon
novel_circ_001041	ncbi_101805399	BRD1	NC_040046.1	+	183690438	183700565	992	annot_exons
novel_circ_001042	ncbi_101805399	BRD1	NC_040046.1	+	183690438	183704177	1481	annot_exons
novel_circ_001043	ncbi_101805399	BRD1	NC_040046.1	+	183690438	183721917	1745	annot_exons
novel_circ_001044	ncbi_101805399	BRD1	NC_040046.1	+	183720091	183721917	264	annot_exons
novel_circ_001045	ncbi_101803408	TBC1D22A	NC_040046.1	-	186503929	186532473	1348	exon_intron
novel_circ_001046	ncbi_101803408	TBC1D22A	NC_040046.1	-	186504963	186532473	314	annot_exons
novel_circ_001047	ncbi_101803203	CERK	NC_040046.1	+	186631448	186636295	427	annot_exons
novel_circ_001048	ncbi_101803203	CERK	NC_040046.1	+	186631448	186641097	573	annot_exons
novel_circ_001049	ncbi_101799770	Gramd4	NC_040046.1	-	186823672	186846195	453	annot_exons
novel_circ_001050	ncbi_101799770	Gramd4	NC_040046.1	-	186838143	186846195	332	annot_exons
novel_circ_001051	ncbi_101802459	CPNE8	NC_040046.1	-	187237080	187257149	20070	exon_intron
novel_circ_001052	ncbi_101802080	Kif21a	NC_040046.1	-	187408203	187436577	2839	annot_exons
novel_circ_001053	ncbi_101799227	SLC2A13	NC_040046.1	-	187619437	187716412	889	annot_exons
novel_circ_001054	ncbi_101799227	SLC2A13	NC_040046.1	-	187630475	187716412	763	annot_exons
novel_circ_001055	ncbi_101799227	SLC2A13	NC_040046.1	-	187634788	187716412	642	annot_exons
novel_circ_001056	ncbi_101799227	SLC2A13	NC_040046.1	-	187676940	187716412	478	annot_exons
novel_circ_001057	ncbi_101799227	SLC2A13	NC_040046.1	-	187676940	187736338	20404	exon_intron
novel_circ_001058	ncbi_101799227	SLC2A13	NC_040046.1	-	187710128	187716412	369	annot_exons
novel_circ_001059	ncbi_101799227	SLC2A13	NC_040046.1	-	187710128	187736338	20295	exon_intron
novel_circ_001060	ncbi_101799227	SLC2A13	NC_040046.1	-	187710128	187736742	20699	exon_intron
novel_circ_001061	ncbi_101799033	LRRK2	NC_040046.1	+	187816011	187840388	2884	annot_exons
novel_circ_001062	ncbi_101799033	LRRK2	NC_040046.1	+	187823651	187826574	383	annot_exons
novel_circ_001063	ncbi_101799033	LRRK2	NC_040046.1	+	187829067	187840388	1937	annot_exons
novel_circ_001064	ncbi_101799033	LRRK2	NC_040046.1	+	187854359	187855347	439	annot_exons
novel_circ_001065	ncbi_101798842	ERGIC2	NC_040046.1	+	187891026	187891881	856	antisense
novel_circ_001066	ncbi_101797453	HBP1	NC_040046.1	+	188336145	188337594	1450	antisense
novel_circ_001067	ncbi_101797278	PRKAR2B	NC_040046.1	-	188351162	188367392	780	annot_exons
novel_circ_001068	ncbi_101797278	PRKAR2B	NC_040046.1	-	188393498	188396576	3079	intronic
novel_circ_001069	ncbi_101797278	PRKAR2B	NC_040046.1	+	188427507	188428066	560	antisense
novel_circ_001070	ncbi_101795183	ATXN7L1	NC_040046.1	+	188887761	188894028	624	annot_exons
novel_circ_001071	ncbi_101795183	ATXN7L1	NC_040046.1	+	188903486	188904036	551	intronic
novel_circ_001072	ncbi_101805474	SRPK2	NC_040046.1	-	189033354	189038784	5431	antisense
novel_circ_001073	ncbi_101805084	KMT2E	NC_040046.1	+	189117998	189118183	186	antisense
novel_circ_001074	ncbi_101805084	KMT2E	NC_040046.1	-	189128631	189131045	337	annot_exons
novel_circ_001075	ncbi_101805084	KMT2E	NC_040046.1	-	189131957	189155624	1819	annot_exons
novel_circ_001076	ncbi_101805084	KMT2E	NC_040046.1	-	189152917	189156092	482	annot_exons
novel_circ_001077	ncbi_101805084	KMT2E	NC_040046.1	-	189152917	189164025	667	annot_exons
novel_circ_001078	ncbi_101805084	KMT2E	NC_040046.1	+	189180574	189181107	534	antisense
novel_circ_001079	ncbi_101804656	ORC5	NC_040046.1	+	189554594	189567406	793	annot_exons
novel_circ_001080	ncbi_101791451	FAM185A	NC_040046.1	-	190163134	190171916	273	annot_exons
novel_circ_001081	ncbi_101791451	FAM185A	NC_040046.1	-	190163134	190177129	412	annot_exons
novel_circ_001082	ncbi_101791451	FAM185A	NC_040046.1	-	190163134	190177143	426	exon_intron
novel_circ_001083	ncbi_101805373	FGL2	NC_040046.1	-	190218870	190219183	314	one_exon
novel_circ_001084	ncbi_101805373	FGL2	NC_040046.1	-	190218875	190219183	309	one_exon
novel_circ_001085	ncbi_101805373	FGL2	NC_040046.1	-	190220107	190220309	203	one_exon
novel_circ_001086	ncbi_101805113	GSAP	NC_040046.1	+	190302802	190304405	1604	antisense
novel_circ_001087	ncbi_101805113	GSAP	NC_040046.1	-	190317681	190318184	504	exon_intron
novel_circ_001088	ncbi_101789639	Ptpn12	NC_040046.1	+	190392890	190399429	393	annot_exons
novel_circ_001089	ncbi_101789639	Ptpn12	NC_040046.1	+	190392890	190408800	840	annot_exons
novel_circ_001090	ncbi_101790326	RSBN1L	NC_040046.1	+	190493577	190497531	449	annot_exons
novel_circ_001091	ncbi_101791643	MAGI2	NC_040046.1	-	190674454	190697664	706	annot_exons
novel_circ_001092	ncbi_101791643	MAGI2	NC_040046.1	-	190763851	190773220	363	annot_exons
novel_circ_001093	ncbi_101791643	MAGI2	NC_040046.1	-	191119407	191128206	8800	intronic
novel_circ_001094	ncbi_101791643	MAGI2	NC_040046.1	+	191132607	191134489	1883	antisense
novel_circ_001095	ncbi_101791643	MAGI2	NC_040046.1	+	191139038	191139739	702	antisense
novel_circ_001096	ncbi_101796495	CD36	NC_040046.1	+	191878346	191882595	410	exon_intron
novel_circ_001097	ncbi_101796495	CD36	NC_040046.1	+	191878346	191904807	1706	exon_intron
novel_circ_001098	ncbi_101796495	CD36	NC_040046.1	+	191878346	191905567	1784	exon_intron
novel_circ_001099	ncbi_101796495	CD36	NC_040046.1	-	191882126	191882291	166	antisense
novel_circ_001100	ncbi_101796495	CD36	NC_040046.1	+	191882355	191894420	547	annot_exons
novel_circ_001101	ncbi_101796495	CD36	NC_040046.1	+	191882355	191905567	1615	annot_exons
novel_circ_001102	ncbi_101796495	CD36	NC_040046.1	+	191882358	191894420	544	annot_exons
novel_circ_001103	ncbi_101796495	CD36	NC_040046.1	+	191882358	191904807	1534	annot_exons
novel_circ_001104	ncbi_101796495	CD36	NC_040046.1	+	191882409	191882595	187	one_exon
novel_circ_001105	ncbi_101796495	CD36	NC_040046.1	-	191882437	191894420	11984	antisense
novel_circ_001106	ncbi_101796495	CD36	NC_040046.1	+	191891896	191894420	306	annot_exons
novel_circ_001107	ncbi_101796495	CD36	NC_040046.1	+	191891896	191902265	1002	annot_exons
novel_circ_001108	ncbi_101796495	CD36	NC_040046.1	+	191893351	191893555	205	intronic
novel_circ_001109	ncbi_101796495	CD36	NC_040046.1	+	191896579	191905567	1068	annot_exons
novel_circ_001110	ncbi_101796495	CD36	NC_040046.1	-	191901282	191905817	4536	antisense
novel_circ_001111	ncbi_101796495	CD36	NC_040046.1	-	191902174	191907322	5149	antisense
novel_circ_001112	ncbi_101796495	CD36	NC_040046.1	-	191905974	191907469	1496	antisense
novel_circ_001113	ncbi_101796495	CD36	NC_040046.1	+	191906393	191907732	1340	one_exon
novel_circ_001114	ncbi_101796495	CD36	NC_040046.1	+	191907381	191907607	227	one_exon
novel_circ_001115	ncbi_101796495	CD36	NC_040046.1	+	191907483	191907792	310	one_exon
novel_circ_001116	ncbi_101796296	SEMA3C	NC_040046.1	-	191952453	191974686	1027	annot_exons
novel_circ_001117	ncbi_101793664	HGF	NC_040046.1	-	192453992	192482207	1017	annot_exons
novel_circ_001118	ncbi_101793350	Cacna2d1	NC_040046.1	-	192866896	192868756	1861	intronic
novel_circ_001119	ncbi_101793350	Cacna2d1	NC_040046.1	-	192892057	192909123	199	annot_exons
novel_circ_001120	NA	#N/A	NC_040046.1	+	193127720	193133331	5612	intergenic
novel_circ_001121	ncbi_101803812	SEMA3D	NC_040046.1	-	194503979	194520166	473	annot_exons
novel_circ_001122	ncbi_101803812	SEMA3D	NC_040046.1	-	194520024	194567155	899	annot_exons
novel_circ_001123	ncbi_101803812	SEMA3D	NC_040046.1	-	194526485	194567155	756	annot_exons
novel_circ_001124	ncbi_101803812	SEMA3D	NC_040046.1	-	194534105	194567155	533	annot_exons
novel_circ_001125	ncbi_101803812	SEMA3D	NC_040046.1	-	194548969	194549129	161	one_exon
novel_circ_001126	ncbi_101803812	SEMA3D	NC_040046.1	-	194548969	194567155	350	annot_exons
novel_circ_001127	ncbi_101803812	SEMA3D	NC_040046.1	-	194566967	194582242	421	annot_exons
novel_circ_001128	ncbi_101803154	KIAA1324L	NC_040046.1	-	195348244	195357676	836	annot_exons
novel_circ_001129	ncbi_101802150	DMTF1	NC_040046.1	+	195475129	195486795	1478	exon_intron
novel_circ_001130	ncbi_101793342	PRPF18	NC_040046.1	-	196107149	196109393	2245	exon_intron
novel_circ_001131	ncbi_101798229	UPF2	NC_040046.1	+	196721930	196724982	850	annot_exons
novel_circ_001132	ncbi_101798229	UPF2	NC_040046.1	-	196748315	196748560	246	antisense
novel_circ_001133	ncbi_101797277	USP6NL	NC_040046.1	+	196885074	196908151	278	annot_exons
novel_circ_001134	ncbi_101797277	USP6NL	NC_040046.1	+	196928986	196932759	414	annot_exons
novel_circ_001135	ncbi_101796007	celf2	NC_040046.1	+	197010447	197016014	5568	antisense
novel_circ_001136	ncbi_101796007	celf2	NC_040046.1	-	197247292	197309732	597	annot_exons
novel_circ_001137	ncbi_101796007	celf2	NC_040046.1	+	197348457	197349673	1217	antisense
novel_circ_001138	ncbi_101795697	TAF3	NC_040046.1	-	198668961	198669535	575	intronic
novel_circ_001139	ncbi_101790839	Itih5	NC_040046.1	+	198787081	198789026	269	annot_exons
novel_circ_001140	ncbi_101790839	Itih5	NC_040046.1	-	198817924	198818256	333	antisense
novel_circ_001141	ncbi_101804547	SFMBT2	NC_040046.1	+	198901576	198910330	506	annot_exons
novel_circ_001142	ncbi_101804547	SFMBT2	NC_040046.1	+	198936978	198947710	434	annot_exons
novel_circ_001143	ncbi_101804547	SFMBT2	NC_040046.1	+	198936978	198960257	684	annot_exons
novel_circ_001144	ncbi_101804547	SFMBT2	NC_040046.1	+	198947613	198967152	558	annot_exons
novel_circ_001145	ncbi_101804738	PRKCQ	NC_040046.1	+	199210700	199212360	909	exon_intron
novel_circ_001146	ncbi_101791426	PFKFB3	NC_040046.1	-	199341198	199341368	171	one_exon
novel_circ_001147	NA	#N/A	NC_040046.1	-	199572458	199600206	27749	intergenic
novel_circ_001148	ncbi_101789523	CHCHD3	NC_040046.1	+	200671439	200677543	6105	antisense
novel_circ_001149	ncbi_101789712	EXOC4	NC_040046.1	+	200888508	200891967	385	annot_exons
novel_circ_001150	ncbi_101789712	EXOC4	NC_040046.1	+	200920503	200928142	422	annot_exons
novel_circ_001151	ncbi_101789712	EXOC4	NC_040046.1	-	200939977	200940848	872	antisense
novel_circ_001152	ncbi_101789712	EXOC4	NC_040046.1	+	201140148	201140367	220	one_exon
novel_circ_001153	ncbi_101790649	GDI2	NC_040046.1	+	201580954	201581457	504	antisense
novel_circ_001154	ncbi_101790649	GDI2	NC_040046.1	+	201581208	201582686	1479	antisense
novel_circ_001155	ncbi_101789938	COPG2	NC_040046.1	-	201667259	201667461	203	antisense
novel_circ_001156	ncbi_101803201	Ube2h	NC_040046.1	-	201862198	201863745	1548	antisense
novel_circ_001157	NA	#N/A	NC_040046.1	-	202181655	202183265	1611	intergenic
novel_circ_001158	ncbi_101799955	PPP6R2	NC_040046.1	-	202184541	202187362	1416	annot_exons
novel_circ_001159	ncbi_101799955	PPP6R2	NC_040046.1	+	202229989	202237510	7522	antisense
novel_circ_001160	ncbi_101794121	GOLGB1	NC_040046.1	+	202342910	202347872	556	annot_exons
novel_circ_001161	ncbi_101794121	GOLGB1	NC_040046.1	+	202342910	202350643	793	annot_exons
novel_circ_001162	ncbi_101794121	GOLGB1	NC_040046.1	+	202342910	202364111	1559	annot_exons
novel_circ_001163	ncbi_101794121	GOLGB1	NC_040046.1	+	202345296	202357123	3415	exon_intron
novel_circ_001164	ncbi_101794121	GOLGB1	NC_040046.1	+	202346613	202357123	2098	exon_intron
novel_circ_001165	ncbi_101794121	GOLGB1	NC_040046.1	+	202356028	202357123	601	annot_exons
novel_circ_001166	ncbi_101794121	GOLGB1	NC_040046.1	+	202365675	202372134	5101	annot_exons
novel_circ_001167	ncbi_101794121	GOLGB1	NC_040046.1	+	202367100	202372134	5033	annot_exons
novel_circ_001168	ncbi_101794121	GOLGB1	NC_040046.1	+	202380272	202382333	345	annot_exons
novel_circ_001169	ncbi_101794121	GOLGB1	NC_040046.1	+	202380272	202386331	866	annot_exons
novel_circ_001170	ncbi_101795828	Arsa	NC_040046.1	+	202452400	202465994	13595	antisense
novel_circ_001171	ncbi_101793391	Shank3	NC_040046.1	+	202545474	202549522	276	annot_exons
novel_circ_001172	ncbi_101793391	Shank3	NC_040046.1	+	202545474	202561195	385	annot_exons
novel_circ_001173	ncbi_101793391	Shank3	NC_040046.1	+	202549816	202553609	3794	intronic
novel_circ_001174	ncbi_101793391	Shank3	NC_040046.1	+	202601068	202617603	407	exon_intron
novel_circ_001175	ncbi_101793391	Shank3	NC_040046.1	+	202601071	202617606	407	annot_exons
novel_circ_001176	ncbi_101793391	Shank3	NC_040046.1	+	202615494	202615905	412	intronic
novel_circ_001177	ncbi_101793391	Shank3	NC_040046.1	-	202627499	202634114	6616	antisense
novel_circ_001178	ncbi_101793391	Shank3	NC_040046.1	+	202769901	202782935	208	annot_exons
novel_circ_001179	ncbi_101793391	Shank3	NC_040046.1	+	202801088	202810526	475	annot_exons
novel_circ_001180	ncbi_101790473	Agap3	NC_040047.1	+	49051	64203	561	annot_exons
novel_circ_001181	ncbi_101790473	Agap3	NC_040047.1	+	68006	76150	198	annot_exons
novel_circ_001182	ncbi_101792542	SMARCD3	NC_040047.1	+	238879	242243	261	annot_exons
novel_circ_001183	ncbi_101792542	SMARCD3	NC_040047.1	+	238879	243941	1959	exon_intron
novel_circ_001184	ncbi_101792542	SMARCD3	NC_040047.1	+	238879	256628	384	annot_exons
novel_circ_001185	ncbi_101792542	SMARCD3	NC_040047.1	+	238879	257183	426	annot_exons
novel_circ_001186	ncbi_101792542	SMARCD3	NC_040047.1	+	238879	283620	2437	annot_exons
novel_circ_001187	ncbi_113842963	GIMAP8	NC_040047.1	+	321358	336264	1149	annot_exons
novel_circ_001188	ncbi_101799319	MAP4	NC_040047.1	+	523236	533277	1521	annot_exons
novel_circ_001189	ncbi_101799319	MAP4	NC_040047.1	+	540646	540978	333	intronic
novel_circ_001190	ncbi_101799010	DHX36	NC_040047.1	-	587184	588025	197	annot_exons
novel_circ_001191	ncbi_101801275	SNAP47	NC_040047.1	+	1512903	1521170	1172	annot_exons
novel_circ_001192	ncbi_101791002	Nktr	NC_040047.1	-	2822291	2822734	444	intronic
novel_circ_001193	ncbi_101790683	SEC22C	NC_040047.1	+	2871019	2871928	302	annot_exons
novel_circ_001194	ncbi_101790354	VIPR1	NC_040047.1	-	3001297	3007336	335	annot_exons
novel_circ_001195	ncbi_101799723	AQP1	NC_040047.1	+	3802259	3805330	3072	antisense
novel_circ_001196	ncbi_101799096	crhr2	NC_040047.1	+	4168459	4175045	6587	intronic
novel_circ_001197	ncbi_101797081	NFI1	NC_040047.1	+	4535842	4554661	347	annot_exons
novel_circ_001198	ncbi_101797081	NFI1	NC_040047.1	+	4535842	4561770	440	annot_exons
novel_circ_001199	ncbi_101797081	NFI1	NC_040047.1	-	4538845	4542785	3941	antisense
novel_circ_001200	ncbi_101796325	PLCD1	NC_040047.1	-	4641333	4646624	359	annot_exons
novel_circ_001201	ncbi_101797981	Acaa1a	NC_040047.1	-	4730949	4731381	326	exon_intron
novel_circ_001202	ncbi_101795869	MAP3K3	NC_040047.1	-	4757426	4759076	226	annot_exons
novel_circ_001203	ncbi_101791428	XYLB	NC_040047.1	-	6204713	6207665	358	annot_exons
novel_circ_001204	ncbi_101796266	KMT2C	NC_040047.1	+	6693571	6703935	10365	antisense
novel_circ_001205	ncbi_101796266	KMT2C	NC_040047.1	-	6698404	6713516	885	annot_exons
novel_circ_001206	ncbi_101796266	KMT2C	NC_040047.1	-	6714990	6731397	967	annot_exons
novel_circ_001207	ncbi_101796266	KMT2C	NC_040047.1	+	6720675	6721667	993	antisense
novel_circ_001208	ncbi_101796266	KMT2C	NC_040047.1	-	6738527	6751561	1635	annot_exons
novel_circ_001209	ncbi_101796266	KMT2C	NC_040047.1	-	6741065	6744826	445	annot_exons
novel_circ_001210	ncbi_101796266	KMT2C	NC_040047.1	-	6775611	6780725	457	annot_exons
novel_circ_001211	ncbi_101796266	KMT2C	NC_040047.1	-	6775611	6793367	596	annot_exons
novel_circ_001212	ncbi_101796266	KMT2C	NC_040047.1	-	6793229	6805373	228	annot_exons
novel_circ_001213	ncbi_101804218	INSIG1	NC_040047.1	+	8061545	8062774	1230	one_exon
novel_circ_001214	ncbi_101804218	INSIG1	NC_040047.1	-	8062021	8062428	408	antisense
novel_circ_001215	ncbi_101804218	INSIG1	NC_040047.1	+	8062072	8062550	479	one_exon
novel_circ_001216	ncbi_101805345	Rbm33	NC_040047.1	+	8275922	8282305	6384	intronic
novel_circ_001217	ncbi_101805345	Rbm33	NC_040047.1	+	8296875	8298671	396	annot_exons
novel_circ_001218	ncbi_101804043	UBE3C	NC_040047.1	+	8888435	8921774	2170	annot_exons
novel_circ_001219	ncbi_101804043	UBE3C	NC_040047.1	+	8888435	8925786	2418	annot_exons
novel_circ_001220	ncbi_101803584	DNAJB6	NC_040047.1	+	8982582	8984242	219	annot_exons
novel_circ_001221	ncbi_101803584	DNAJB6	NC_040047.1	+	8982582	8987377	390	annot_exons
novel_circ_001222	ncbi_101803584	DNAJB6	NC_040047.1	+	8982582	9000244	735	annot_exons
novel_circ_001223	ncbi_101803584	DNAJB6	NC_040047.1	+	8982582	9021806	942	annot_exons
novel_circ_001224	ncbi_101803584	DNAJB6	NC_040047.1	+	8984133	9030914	1769	exon_intron
novel_circ_001225	ncbi_101803584	DNAJB6	NC_040047.1	+	8998509	9000311	284	exon_intron
novel_circ_001226	ncbi_101802717	ESYT2	NC_040047.1	-	9844376	9845404	237	annot_exons
novel_circ_001227	ncbi_101802717	ESYT2	NC_040047.1	+	9860765	9861411	647	antisense
novel_circ_001228	ncbi_101801234	Zmynd11	NC_040047.1	+	10213512	10215370	1859	intronic
novel_circ_001229	ncbi_101801234	Zmynd11	NC_040047.1	-	10272817	10275080	2264	antisense
novel_circ_001230	ncbi_101802073	DIP2C	NC_040047.1	-	10372147	10393391	1725	annot_exons
novel_circ_001231	ncbi_101803278	Larp4b	NC_040047.1	+	10680202	10695937	15736	antisense
novel_circ_001232	ncbi_101803278	Larp4b	NC_040047.1	+	10680877	10682709	1833	antisense
novel_circ_001233	ncbi_101791914	WDR37	NC_040047.1	+	10844254	10862506	1146	annot_exons
novel_circ_001234	ncbi_101791914	WDR37	NC_040047.1	+	10848253	10862506	968	annot_exons
novel_circ_001235	ncbi_101804181	PFKP	NC_040047.1	+	12018702	12022471	339	annot_exons
novel_circ_001236	NA	#N/A	NC_040047.1	+	12454660	12455433	774	intergenic
novel_circ_001237	NA	#N/A	NC_040047.1	-	13384686	13442458	57773	intergenic
novel_circ_001238	NA	#N/A	NC_040047.1	-	13396242	13438326	42085	intergenic
novel_circ_001239	NA	#N/A	NC_040047.1	-	13424251	13438326	14076	intergenic
novel_circ_001240	ncbi_101790066	CCNY	NC_040047.1	-	13598826	13640602	764	annot_exons
novel_circ_001241	ncbi_101790066	CCNY	NC_040047.1	-	13603422	13623717	482	annot_exons
novel_circ_001242	ncbi_101790066	CCNY	NC_040047.1	-	13603422	13640602	601	annot_exons
novel_circ_001243	ncbi_101790066	CCNY	NC_040047.1	-	13615319	13623717	315	annot_exons
novel_circ_001244	ncbi_101790066	CCNY	NC_040047.1	-	13615319	13640602	434	annot_exons
novel_circ_001245	NA	#N/A	NC_040047.1	-	13737473	13737885	413	intergenic
novel_circ_001246	ncbi_101790639	CREM	NC_040047.1	-	13752681	13758509	424	annot_exons
novel_circ_001247	ncbi_101791969	CUL2	NC_040047.1	+	13787925	13793321	337	annot_exons
novel_circ_001248	ncbi_101791969	CUL2	NC_040047.1	+	13787925	13801858	443	annot_exons
novel_circ_001249	ncbi_101791969	CUL2	NC_040047.1	+	13787925	13805975	526	annot_exons
novel_circ_001250	ncbi_101792870	PARD3	NC_040047.1	+	13958784	13959751	968	intronic
novel_circ_001251	ncbi_101792870	PARD3	NC_040047.1	+	13990204	13990446	243	intronic
novel_circ_001252	ncbi_101792870	PARD3	NC_040047.1	+	14029703	14030679	977	exon_intron
novel_circ_001253	ncbi_101792870	PARD3	NC_040047.1	+	14029703	14072204	492	annot_exons
novel_circ_001254	ncbi_101792870	PARD3	NC_040047.1	+	14072073	14106965	320	annot_exons
novel_circ_001255	ncbi_101792870	PARD3	NC_040047.1	-	14091093	14091713	621	antisense
novel_circ_001256	ncbi_101792870	PARD3	NC_040047.1	+	14115689	14133750	817	annot_exons
novel_circ_001257	ncbi_101792870	PARD3	NC_040047.1	+	14115689	14147143	1177	annot_exons
novel_circ_001258	ncbi_101792870	PARD3	NC_040047.1	+	14115689	14157573	1328	annot_exons
novel_circ_001259	ncbi_101792870	PARD3	NC_040047.1	+	14115689	14182587	2193	annot_exons
novel_circ_001260	ncbi_101792870	PARD3	NC_040047.1	+	14146310	14157573	511	annot_exons
novel_circ_001261	ncbi_101792870	PARD3	NC_040047.1	+	14146310	14163751	701	annot_exons
novel_circ_001262	ncbi_101792870	PARD3	NC_040047.1	+	14168642	14182587	675	annot_exons
novel_circ_001263	ncbi_101792870	PARD3	NC_040047.1	+	14168642	14223424	2167	annot_exons
novel_circ_001264	ncbi_101792870	PARD3	NC_040047.1	+	14168668	14169464	157	annot_exons
novel_circ_001265	ncbi_101792870	PARD3	NC_040047.1	+	14176297	14205243	1682	annot_exons
novel_circ_001266	ncbi_101792870	PARD3	NC_040047.1	+	14176297	14223424	1937	annot_exons
novel_circ_001267	ncbi_101792870	PARD3	NC_040047.1	+	14186655	14187155	501	intronic
novel_circ_001268	ncbi_101792870	PARD3	NC_040047.1	+	14205133	14223424	366	annot_exons
novel_circ_001269	ncbi_101792870	PARD3	NC_040047.1	-	14216676	14217676	1001	antisense
novel_circ_001270	ncbi_101792870	PARD3	NC_040047.1	+	14223170	14223424	255	one_exon
novel_circ_001271	ncbi_101792870	PARD3	NC_040047.1	+	14223170	14251385	28216	exon_intron
novel_circ_001272	ncbi_101798107	NRP1	NC_040047.1	+	14674950	14680015	410	annot_exons
novel_circ_001273	ncbi_101798107	NRP1	NC_040047.1	+	14674950	14690013	733	annot_exons
novel_circ_001274	ncbi_101798107	NRP1	NC_040047.1	+	14717113	14723329	310	annot_exons
novel_circ_001275	ncbi_101798107	NRP1	NC_040047.1	+	14717113	14730588	448	annot_exons
novel_circ_001276	ncbi_101798107	NRP1	NC_040047.1	-	14739463	14739642	180	antisense
novel_circ_001277	ncbi_101798107	NRP1	NC_040047.1	-	14739702	14740201	500	antisense
novel_circ_001278	ncbi_101792849	ITGB1	NC_040047.1	+	14817007	14833485	2337	annot_exons
novel_circ_001279	ncbi_101792849	ITGB1	NC_040047.1	-	14817310	14821236	3927	antisense
novel_circ_001280	ncbi_101792849	ITGB1	NC_040047.1	+	14825064	14825938	875	intronic
novel_circ_001281	ncbi_101792849	ITGB1	NC_040047.1	+	14825971	14830683	638	annot_exons
novel_circ_001282	ncbi_101792849	ITGB1	NC_040047.1	+	14826226	14830683	504	annot_exons
novel_circ_001283	ncbi_101792849	ITGB1	NC_040047.1	+	14832091	14833458	333	annot_exons
novel_circ_001284	ncbi_101792849	ITGB1	NC_040047.1	+	14832101	14833459	324	annot_exons
novel_circ_001285	NA	#N/A	NC_040047.1	-	14841150	14841376	227	intergenic
novel_circ_001286	ncbi_101791951	EPC1	NC_040047.1	+	14914686	14922472	1591	annot_exons
novel_circ_001287	ncbi_101791489	KIF5B	NC_040047.1	+	14980278	15040333	38874	exon_intron
novel_circ_001288	ncbi_101791489	KIF5B	NC_040047.1	-	14986188	14986612	425	antisense
novel_circ_001289	ncbi_101791489	KIF5B	NC_040047.1	+	15005698	15006638	941	one_exon
novel_circ_001290	ncbi_101790695	ARHGAP12	NC_040047.1	+	15039574	15040328	755	exon_intron
novel_circ_001291	ncbi_101790695	ARHGAP12	NC_040047.1	+	15039579	15040333	755	one_exon
novel_circ_001292	ncbi_101790695	ARHGAP12	NC_040047.1	+	15039579	15040921	1343	exon_intron
novel_circ_001293	ncbi_101790695	ARHGAP12	NC_040047.1	+	15039579	15066684	1019	annot_exons
novel_circ_001294	ncbi_101790695	ARHGAP12	NC_040047.1	+	15039579	15074539	1241	annot_exons
novel_circ_001295	ncbi_101790695	ARHGAP12	NC_040047.1	+	15039579	15091038	1586	annot_exons
novel_circ_001296	ncbi_101790695	ARHGAP12	NC_040047.1	+	15039845	15040049	205	one_exon
novel_circ_001297	ncbi_101790695	ARHGAP12	NC_040047.1	+	15066421	15074539	486	annot_exons
novel_circ_001298	ncbi_101790695	ARHGAP12	NC_040047.1	+	15066421	15082613	612	annot_exons
novel_circ_001299	ncbi_101790695	ARHGAP12	NC_040047.1	+	15066421	15091038	831	annot_exons
novel_circ_001300	ncbi_101790695	ARHGAP12	NC_040047.1	+	15072744	15074539	222	annot_exons
novel_circ_001301	ncbi_101790695	ARHGAP12	NC_040047.1	+	15072744	15082613	348	annot_exons
novel_circ_001302	ncbi_101790695	ARHGAP12	NC_040047.1	+	15072744	15091038	567	annot_exons
novel_circ_001303	ncbi_101790695	ARHGAP12	NC_040047.1	-	15082321	15110461	28141	antisense
novel_circ_001304	ncbi_101790695	ARHGAP12	NC_040047.1	+	15082488	15091038	345	annot_exons
novel_circ_001305	ncbi_101790695	ARHGAP12	NC_040047.1	+	15086330	15091038	219	annot_exons
novel_circ_001306	ncbi_101790695	ARHGAP12	NC_040047.1	+	15086330	15093570	342	annot_exons
novel_circ_001307	ncbi_101790695	ARHGAP12	NC_040047.1	+	15086330	15100979	643	annot_exons
novel_circ_001308	ncbi_101790695	ARHGAP12	NC_040047.1	+	15100880	15102023	220	annot_exons
novel_circ_001309	ncbi_101790695	ARHGAP12	NC_040047.1	-	15110456	15110865	410	antisense
novel_circ_001310	ncbi_101790252	ZEB1	NC_040047.1	-	15281592	15281745	154	intronic
novel_circ_001311	ncbi_101790252	ZEB1	NC_040047.1	-	15283164	15283407	244	intronic
novel_circ_001312	ncbi_101790252	ZEB1	NC_040047.1	+	15283164	15283407	244	antisense
novel_circ_001313	ncbi_101790252	ZEB1	NC_040047.1	+	15295340	15296270	931	antisense
novel_circ_001314	ncbi_101789685	ZNF438	NC_040047.1	-	15435839	15435988	150	antisense
novel_circ_001315	ncbi_101805231	SVIL	NC_040047.1	-	15506320	15507730	183	annot_exons
novel_circ_001316	ncbi_101805231	SVIL	NC_040047.1	-	15528736	15536606	837	annot_exons
novel_circ_001317	ncbi_101805231	SVIL	NC_040047.1	-	15534455	15536606	707	annot_exons
novel_circ_001318	ncbi_101805231	SVIL	NC_040047.1	-	15536120	15536606	487	one_exon
novel_circ_001319	ncbi_101805231	SVIL	NC_040047.1	+	15537896	15538120	225	antisense
novel_circ_001320	ncbi_101805231	SVIL	NC_040047.1	-	15541419	15541995	208	annot_exons
novel_circ_001321	ncbi_101791575	Mtpap	NC_040047.1	+	15824057	15824265	209	antisense
novel_circ_001322	ncbi_101792100	WAC	NC_040047.1	-	16185858	16203349	955	annot_exons
novel_circ_001323	ncbi_101792100	WAC	NC_040047.1	-	16185858	16216085	1600	annot_exons
novel_circ_001324	ncbi_101792100	WAC	NC_040047.1	-	16195744	16203349	640	annot_exons
novel_circ_001325	ncbi_101792100	WAC	NC_040047.1	-	16195744	16216085	1285	annot_exons
novel_circ_001326	ncbi_101792100	WAC	NC_040047.1	-	16199984	16203349	521	annot_exons
novel_circ_001327	ncbi_101792100	WAC	NC_040047.1	-	16199984	16216085	1166	annot_exons
novel_circ_001328	ncbi_101792100	WAC	NC_040047.1	-	16213015	16216085	645	annot_exons
novel_circ_001329	ncbi_101792425	MPP7	NC_040047.1	+	16284319	16334947	535	annot_exons
novel_circ_001330	ncbi_101792425	MPP7	NC_040047.1	+	16320611	16334947	286	annot_exons
novel_circ_001331	ncbi_101792425	MPP7	NC_040047.1	+	16320611	16368306	445	annot_exons
novel_circ_001332	ncbi_101792425	MPP7	NC_040047.1	+	16363618	16386396	291	annot_exons
novel_circ_001333	NA	#N/A	NC_040047.1	+	16793664	16793857	194	intergenic
novel_circ_001334	ncbi_101799442	ACBD5	NC_040047.1	+	16836759	16847863	11105	antisense
novel_circ_001335	ncbi_101799442	ACBD5	NC_040047.1	-	16846894	16864647	785	annot_exons
novel_circ_001336	ncbi_101799442	ACBD5	NC_040047.1	-	16856045	16856290	246	intronic
novel_circ_001337	ncbi_101798150	ABI1	NC_040047.1	-	16941548	16942504	957	antisense
novel_circ_001338	ncbi_101798150	ABI1	NC_040047.1	+	16949672	16952283	2612	exon_intron
novel_circ_001339	ncbi_101798150	ABI1	NC_040047.1	+	16961959	16962127	169	one_exon
novel_circ_001340	ncbi_101799277	ARHGAP21	NC_040047.1	+	17835440	17837387	1948	one_exon
novel_circ_001341	ncbi_101799277	ARHGAP21	NC_040047.1	-	17836657	17864281	27625	antisense
novel_circ_001342	ncbi_101799277	ARHGAP21	NC_040047.1	+	17864317	17866070	1754	one_exon
novel_circ_001343	ncbi_101801427	KIAA1217	NC_040047.1	-	17872520	17872605	86	one_exon
novel_circ_001344	ncbi_101801427	KIAA1217	NC_040047.1	-	17888110	17889512	683	annot_exons
novel_circ_001345	ncbi_101801427	KIAA1217	NC_040047.1	-	17899242	17913190	390	annot_exons
novel_circ_001346	ncbi_101801427	KIAA1217	NC_040047.1	-	17916295	17916921	627	intronic
novel_circ_001347	ncbi_101801427	KIAA1217	NC_040047.1	-	17946431	17952209	293	annot_exons
novel_circ_001348	ncbi_101795498	PIP4K2A	NC_040047.1	+	18541421	18542087	667	intronic
novel_circ_001349	ncbi_101795037	DNAJC1	NC_040047.1	-	18862195	18862780	586	antisense
novel_circ_001350	ncbi_101795037	DNAJC1	NC_040047.1	+	18881380	18881983	604	intronic
novel_circ_001351	ncbi_101795037	DNAJC1	NC_040047.1	+	18882401	18926211	736	annot_exons
novel_circ_001352	ncbi_101795037	DNAJC1	NC_040047.1	+	18907143	18926211	287	annot_exons
novel_circ_001353	ncbi_101795242	MLLT10	NC_040047.1	-	18957563	18978796	525	annot_exons
novel_circ_001354	ncbi_101795242	MLLT10	NC_040047.1	-	18961914	18978796	370	annot_exons
novel_circ_001355	ncbi_101795242	MLLT10	NC_040047.1	-	18978618	19003390	1002	annot_exons
novel_circ_001356	ncbi_101795242	MLLT10	NC_040047.1	-	18978618	19010318	1098	annot_exons
novel_circ_001357	ncbi_101795242	MLLT10	NC_040047.1	-	18978618	19023949	1443	annot_exons
novel_circ_001358	ncbi_101795242	MLLT10	NC_040047.1	-	19000920	19003390	823	annot_exons
novel_circ_001359	ncbi_101795242	MLLT10	NC_040047.1	-	19000920	19010318	919	annot_exons
novel_circ_001360	ncbi_101795242	MLLT10	NC_040047.1	-	19000920	19023949	1264	annot_exons
novel_circ_001361	ncbi_101795242	MLLT10	NC_040047.1	-	19000920	19029902	1374	annot_exons
novel_circ_001362	ncbi_101795242	MLLT10	NC_040047.1	-	19010223	19029902	551	annot_exons
novel_circ_001363	ncbi_101795242	MLLT10	NC_040047.1	-	19019235	19029902	404	annot_exons
novel_circ_001364	ncbi_101805033	NEBL	NC_040047.1	+	19278467	19283588	5122	exon_intron
novel_circ_001365	ncbi_101805033	NEBL	NC_040047.1	+	19321782	19323621	1840	intronic
novel_circ_001366	NA	#N/A	NC_040047.1	-	19417481	19417626	146	intergenic
novel_circ_001367	NA	#N/A	NC_040047.1	-	19419298	19419712	415	intergenic
novel_circ_001368	ncbi_101802845	PLXDC2	NC_040047.1	-	19609814	19626163	415	annot_exons
novel_circ_001369	ncbi_101802845	PLXDC2	NC_040047.1	-	19609814	19668463	935	annot_exons
novel_circ_001370	ncbi_101802845	PLXDC2	NC_040047.1	-	19641025	19668463	520	annot_exons
novel_circ_001371	ncbi_101802845	PLXDC2	NC_040047.1	-	19653297	19668463	342	annot_exons
novel_circ_001372	ncbi_101802845	PLXDC2	NC_040047.1	+	19665678	19666233	556	antisense
novel_circ_001373	ncbi_101802845	PLXDC2	NC_040047.1	-	19670437	19671308	872	intronic
novel_circ_001374	ncbi_101802845	PLXDC2	NC_040047.1	-	19689691	19736302	23247	exon_intron
novel_circ_001375	ncbi_101802845	PLXDC2	NC_040047.1	-	19712521	19736302	417	annot_exons
novel_circ_001376	ncbi_101802845	PLXDC2	NC_040047.1	-	19731938	19736302	4365	exon_intron
novel_circ_001377	ncbi_101803217	MRC1	NC_040047.1	-	20628214	20629444	218	exon_intron
novel_circ_001378	ncbi_101801190	MRC1	NC_040047.1	-	20759440	20761309	419	annot_exons
novel_circ_001379	ncbi_101803037	STAM	NC_040047.1	+	20862108	20862575	468	antisense
novel_circ_001380	ncbi_101803037	STAM	NC_040047.1	+	20871779	20872594	816	antisense
novel_circ_001381	ncbi_101800484	ST8SIA6	NC_040047.1	+	20963437	20983928	537	annot_exons
novel_circ_001382	NA	#N/A	NC_040047.1	+	20996635	20997653	1019	intergenic
novel_circ_001383	ncbi_101800293	VIM	NC_040047.1	+	21014559	21016082	1524	antisense
novel_circ_001384	ncbi_101800293	VIM	NC_040047.1	-	21014581	21022277	1426	annot_exons
novel_circ_001385	ncbi_101800293	VIM	NC_040047.1	+	21014668	21016082	1415	antisense
novel_circ_001386	ncbi_101800293	VIM	NC_040047.1	-	21015728	21017479	516	annot_exons
novel_circ_001387	ncbi_101800293	VIM	NC_040047.1	-	21017362	21022196	729	annot_exons
novel_circ_001388	ncbi_101800293	VIM	NC_040047.1	-	21017366	21022331	860	annot_exons
novel_circ_001389	ncbi_101800293	VIM	NC_040047.1	-	21022158	21022331	174	one_exon
novel_circ_001390	ncbi_101794189	TRDMT1	NC_040047.1	+	21045202	21049461	259	annot_exons
novel_circ_001391	ncbi_101794189	TRDMT1	NC_040047.1	+	21045202	21056447	862	annot_exons
novel_circ_001392	ncbi_101794727	CUBN	NC_040047.1	+	21109793	21113044	530	annot_exons
novel_circ_001393	ncbi_101794727	CUBN	NC_040047.1	+	21200795	21201520	726	exon_intron
novel_circ_001394	ncbi_101793996	RSU1	NC_040047.1	+	21244527	21249774	438	annot_exons
novel_circ_001395	ncbi_101793996	RSU1	NC_040047.1	+	21244527	21262643	571	annot_exons
novel_circ_001396	ncbi_101792711	MINDY3	NC_040047.1	+	21530009	21545295	801	annot_exons
novel_circ_001397	ncbi_101792711	MINDY3	NC_040047.1	+	21532092	21533141	1050	intronic
novel_circ_001398	ncbi_101793016	FAM171A1	NC_040047.1	-	21762984	21768970	5987	antisense
novel_circ_001399	ncbi_101793016	FAM171A1	NC_040047.1	+	21799214	21815474	657	annot_exons
novel_circ_001400	ncbi_101793016	FAM171A1	NC_040047.1	+	21837157	21837387	231	one_exon
novel_circ_001401	ncbi_101793016	FAM171A1	NC_040047.1	-	21837348	21838572	1225	antisense
novel_circ_001402	ncbi_101795964	CDK14	NC_040047.1	+	23250889	23251049	161	intronic
novel_circ_001403	ncbi_101795964	CDK14	NC_040047.1	+	23284961	23312007	421	annot_exons
novel_circ_001404	ncbi_101795964	CDK14	NC_040047.1	+	23284961	23339835	516	annot_exons
novel_circ_001405	ncbi_101795964	CDK14	NC_040047.1	+	23393586	23472818	615	annot_exons
novel_circ_001406	ncbi_101795964	CDK14	NC_040047.1	+	23468391	23472818	287	annot_exons
novel_circ_001407	ncbi_101795964	CDK14	NC_040047.1	+	23473511	23480431	6921	intronic
novel_circ_001408	ncbi_101799092	AKAP9	NC_040047.1	+	23914031	23937614	1927	annot_exons
novel_circ_001409	ncbi_101799092	AKAP9	NC_040047.1	+	23914031	23945207	2493	annot_exons
novel_circ_001410	ncbi_101791634	KRIT1	NC_040047.1	-	23994778	24001952	1063	annot_exons
novel_circ_001411	ncbi_101791826	ANKIB1	NC_040047.1	-	24024740	24025363	624	antisense
novel_circ_001412	ncbi_101792611	PEX1	NC_040047.1	-	24168546	24173038	736	annot_exons
novel_circ_001413	ncbi_101793870	VPS50	NC_040047.1	+	24540180	24541500	226	annot_exons
novel_circ_001414	ncbi_101799835	acdh-6	NC_040047.1	+	24961274	24980009	579	annot_exons
novel_circ_001415	ncbi_101794718	COL1A2	NC_040047.1	-	25224049	25233939	9891	antisense
novel_circ_001416	ncbi_101794718	COL1A2	NC_040047.1	-	25236239	25236534	296	antisense
novel_circ_001417	ncbi_101794718	COL1A2	NC_040047.1	+	25236239	25236534	296	one_exon
novel_circ_001418	ncbi_101795187	SGCE	NC_040047.1	-	25301247	25305213	430	annot_exons
novel_circ_001419	ncbi_101795632	PPP1R9A	NC_040047.1	-	25397037	25399319	2283	antisense
novel_circ_001420	ncbi_101795632	PPP1R9A	NC_040047.1	+	25436256	25442437	359	annot_exons
novel_circ_001421	ncbi_101795632	PPP1R9A	NC_040047.1	+	25436256	25457114	495	annot_exons
novel_circ_001422	ncbi_101795632	PPP1R9A	NC_040047.1	-	25443332	25444637	1306	antisense
novel_circ_001423	ncbi_101795632	PPP1R9A	NC_040047.1	+	25472741	25481449	657	annot_exons
novel_circ_001424	ncbi_101795632	PPP1R9A	NC_040047.1	-	25491970	25492463	494	antisense
novel_circ_001425	ncbi_101796141	Pdk4	NC_040047.1	+	25558870	25559547	678	antisense
novel_circ_001426	ncbi_101796141	Pdk4	NC_040047.1	+	25559991	25560268	278	antisense
novel_circ_001427	ncbi_101796350	SLC25A13	NC_040047.1	-	25854416	25865345	313	annot_exons
novel_circ_001428	ncbi_101798357	Glcci1	NC_040047.1	+	26651926	26659812	227	annot_exons
novel_circ_001429	ncbi_101798357	Glcci1	NC_040047.1	+	26651926	26668921	344	annot_exons
novel_circ_001430	ncbi_101798357	Glcci1	NC_040047.1	+	26651926	26672302	497	annot_exons
novel_circ_001431	ncbi_101798357	Glcci1	NC_040047.1	+	26651926	26679105	708	annot_exons
novel_circ_001432	ncbi_101798357	Glcci1	NC_040047.1	+	26659726	26672302	357	annot_exons
novel_circ_001433	ncbi_101798357	Glcci1	NC_040047.1	-	26680187	26688981	8795	antisense
novel_circ_001434	ncbi_101798659	Ica1	NC_040047.1	-	26714731	26730573	757	annot_exons
novel_circ_001435	ncbi_101798659	Ica1	NC_040047.1	-	26718880	26730573	475	annot_exons
novel_circ_001436	ncbi_101798659	Ica1	NC_040047.1	-	26723678	26761937	885	annot_exons
novel_circ_001437	ncbi_101798659	Ica1	NC_040047.1	-	26753921	26761937	732	exon_intron
novel_circ_001438	ncbi_101798659	Ica1	NC_040047.1	-	26754088	26761937	565	annot_exons
novel_circ_001439	ncbi_101798659	Ica1	NC_040047.1	-	26754088	26766063	603	annot_exons
novel_circ_001440	ncbi_101791041	PHF14	NC_040047.1	+	27981286	27986866	795	annot_exons
novel_circ_001441	ncbi_101791041	PHF14	NC_040047.1	+	28037950	28038298	173	annot_exons
novel_circ_001442	ncbi_101795265	THSD7A	NC_040047.1	-	28308217	28320063	860	annot_exons
novel_circ_001443	ncbi_101795265	THSD7A	NC_040047.1	-	28308217	28335321	1692	annot_exons
novel_circ_001444	ncbi_101795265	THSD7A	NC_040047.1	-	28334490	28335321	832	one_exon
novel_circ_001445	ncbi_101795265	THSD7A	NC_040047.1	-	28408746	28446297	751	annot_exons
novel_circ_001446	ncbi_101796289	Tmem106b	NC_040047.1	+	28541001	28545931	637	annot_exons
novel_circ_001447	ncbi_101796289	Tmem106b	NC_040047.1	-	28550369	28552589	2221	antisense
novel_circ_001448	ncbi_101796289	Tmem106b	NC_040047.1	+	28551471	28551705	235	one_exon
novel_circ_001449	ncbi_101797346	DGKB	NC_040047.1	-	29484999	29490646	287	annot_exons
novel_circ_001450	ncbi_101797346	DGKB	NC_040047.1	-	29484999	29534565	44206	exon_intron
novel_circ_001451	ncbi_101797346	DGKB	NC_040047.1	-	29590957	29605696	14740	exon_intron
novel_circ_001452	ncbi_101797346	DGKB	NC_040047.1	-	29590957	29613271	14916	exon_intron
novel_circ_001453	ncbi_101797346	DGKB	NC_040047.1	-	29605536	29613271	337	annot_exons
novel_circ_001454	ncbi_101797346	DGKB	NC_040047.1	-	29605536	29651684	735	annot_exons
novel_circ_001455	ncbi_101797346	DGKB	NC_040047.1	+	29701323	29702406	1084	antisense
novel_circ_001456	ncbi_101801837	AGMO	NC_040047.1	+	29955286	29955728	443	antisense
novel_circ_001457	ncbi_101801837	AGMO	NC_040047.1	-	30002310	30025530	665	annot_exons
novel_circ_001458	ncbi_101798243	MEOX2	NC_040047.1	-	30125031	30125191	161	one_exon
novel_circ_001459	ncbi_101798243	MEOX2	NC_040047.1	-	30173033	30174999	1967	intronic
novel_circ_001460	ncbi_101798432	ispd	NC_040047.1	-	30425647	30490631	991	annot_exons
novel_circ_001461	ncbi_101798851	BZW2	NC_040047.1	+	30632309	30633730	281	annot_exons
novel_circ_001462	ncbi_101798851	BZW2	NC_040047.1	+	30632309	30642540	483	annot_exons
novel_circ_001463	ncbi_101800109	AHR	NC_040047.1	+	30931154	30968231	605	annot_exons
novel_circ_001464	ncbi_101800109	AHR	NC_040047.1	+	30962467	30968231	330	annot_exons
novel_circ_001465	ncbi_101800109	AHR	NC_040047.1	+	30976134	30976678	545	intronic
novel_circ_001466	NA	#N/A	NC_040047.1	-	31361979	31362185	207	intergenic
novel_circ_001467	ncbi_101800301	HDAC9	NC_040047.1	+	31518813	31524790	636	annot_exons
novel_circ_001468	ncbi_101797966	Rapgef5	NC_040047.1	-	32981433	32984058	322	annot_exons
novel_circ_001469	ncbi_101797966	Rapgef5	NC_040047.1	-	32982744	32984058	224	annot_exons
novel_circ_001470	ncbi_101794135	FAM126A	NC_040047.1	-	33260874	33273637	1020	annot_exons
novel_circ_001471	ncbi_101796997	GSDME	NC_040047.1	-	33925881	33934038	717	annot_exons
novel_circ_001472	ncbi_101789543	HNRNPA2B1	NC_040047.1	+	34538476	34538661	186	antisense
novel_circ_001473	ncbi_101805214	CBX3	NC_040047.1	+	34549954	34551779	309	annot_exons
novel_circ_001474	ncbi_101791658	Skap2	NC_040047.1	-	34798282	34809291	453	annot_exons
novel_circ_001475	ncbi_101791658	Skap2	NC_040047.1	-	34798282	34819173	10335	exon_intron
novel_circ_001476	ncbi_101791658	Skap2	NC_040047.1	-	34798282	34854582	719	annot_exons
novel_circ_001477	ncbi_101791658	Skap2	NC_040047.1	+	34836067	34836860	794	antisense
novel_circ_001478	ncbi_101802952	HOXA3	NC_040047.1	+	35002717	35003310	594	antisense
novel_circ_001479	ncbi_101790158	HIBADH	NC_040047.1	-	35221128	35234297	798	annot_exons
novel_circ_001480	ncbi_101790158	HIBADH	NC_040047.1	-	35279451	35297418	9401	exon_intron
novel_circ_001481	ncbi_101790158	HIBADH	NC_040047.1	-	35288459	35297418	393	annot_exons
novel_circ_001482	ncbi_101790158	HIBADH	NC_040047.1	-	35291725	35297418	271	annot_exons
novel_circ_001483	ncbi_101802184	TAX1BP1	NC_040047.1	+	35334934	35338707	450	annot_exons
novel_circ_001484	ncbi_101802184	TAX1BP1	NC_040047.1	+	35354062	35366096	1110	annot_exons
novel_circ_001485	ncbi_101793556	JAZF1	NC_040047.1	-	35377118	35378781	1664	exon_intron
novel_circ_001486	ncbi_101797780	CHN2	NC_040047.1	+	36134746	36141323	432	annot_exons
novel_circ_001487	ncbi_101798280	GALNT15	NC_040047.1	+	36713816	36714706	286	annot_exons
novel_circ_001488	ncbi_101798280	GALNT15	NC_040047.1	+	36714589	36714706	118	one_exon
novel_circ_001489	ncbi_101803531	RFTN1	NC_040047.1	-	36779435	36793450	738	annot_exons
novel_circ_001490	ncbi_101803531	RFTN1	NC_040047.1	-	36779435	36807238	847	annot_exons
novel_circ_001491	ncbi_101803531	RFTN1	NC_040047.1	-	36779435	36848253	1254	annot_exons
novel_circ_001492	ncbi_101803531	RFTN1	NC_040047.1	-	36779435	36849160	1405	exon_intron
novel_circ_001493	ncbi_101803531	RFTN1	NC_040047.1	-	36793152	36793437	286	one_exon
novel_circ_001494	ncbi_101803531	RFTN1	NC_040047.1	-	36807130	36848253	516	annot_exons
novel_circ_001495	ncbi_101803531	RFTN1	NC_040047.1	-	36819226	36819412	187	one_exon
novel_circ_001496	ncbi_101803531	RFTN1	NC_040047.1	-	36819226	36848253	407	annot_exons
novel_circ_001497	ncbi_101803531	RFTN1	NC_040047.1	-	36848098	36848253	156	one_exon
novel_circ_001498	ncbi_101803647	PLCL2	NC_040047.1	+	37031205	37037333	2691	annot_exons
novel_circ_001499	ncbi_101803647	PLCL2	NC_040047.1	+	37031205	37051853	2856	annot_exons
novel_circ_001500	ncbi_101803985	TBC1D5	NC_040047.1	-	37187127	37193209	250	annot_exons
novel_circ_001501	ncbi_101803985	TBC1D5	NC_040047.1	-	37233184	37247398	486	annot_exons
novel_circ_001502	ncbi_101803985	TBC1D5	NC_040047.1	-	37233184	37274272	892	annot_exons
novel_circ_001503	ncbi_101803985	TBC1D5	NC_040047.1	-	37233184	37301670	1170	annot_exons
novel_circ_001504	ncbi_101803985	TBC1D5	NC_040047.1	-	37239813	37247398	313	annot_exons
novel_circ_001505	ncbi_101803985	TBC1D5	NC_040047.1	-	37301536	37400643	258	annot_exons
novel_circ_001506	ncbi_101792874	SATB1	NC_040047.1	-	37710362	37716427	809	annot_exons
novel_circ_001507	ncbi_101789931	RAB5A	NC_040047.1	+	38288262	38294878	619	annot_exons
novel_circ_001508	ncbi_101790304	ZNF385D	NC_040047.1	-	39093541	39094445	516	exon_intron
novel_circ_001509	ncbi_101794899	Ube2e2	NC_040047.1	+	39560816	39573795	281	annot_exons
novel_circ_001510	ncbi_101792076	RPL15	NC_040047.1	+	39724732	39725065	334	one_exon
novel_circ_001511	ncbi_101804487	Slc4a7	NC_040047.1	-	41015790	41018115	690	annot_exons
novel_circ_001512	ncbi_101804487	Slc4a7	NC_040047.1	-	41044017	41048852	630	annot_exons
novel_circ_001513	ncbi_101804487	Slc4a7	NC_040047.1	-	41044017	41059829	712	annot_exons
novel_circ_001514	ncbi_101795965	AZI2	NC_040047.1	+	41399610	41399823	214	antisense
novel_circ_001515	ncbi_101795965	AZI2	NC_040047.1	-	41408160	41413307	667	annot_exons
novel_circ_001516	ncbi_101795137	RBMS3	NC_040047.1	+	41691882	41692055	174	one_exon
novel_circ_001517	ncbi_101795137	RBMS3	NC_040047.1	-	41776879	41779301	2423	antisense
novel_circ_001518	ncbi_101795137	RBMS3	NC_040047.1	-	41918034	41919473	1440	antisense
novel_circ_001519	ncbi_101795137	RBMS3	NC_040047.1	+	41942195	41942516	322	intronic
novel_circ_001520	NA	#N/A	NC_040047.1	+	42177735	42177984	250	intergenic
novel_circ_001521	ncbi_101794795	TGFBR2	NC_040047.1	-	42406375	42408371	1997	antisense
novel_circ_001522	ncbi_101794795	TGFBR2	NC_040047.1	+	42406378	42408374	363	annot_exons
novel_circ_001523	ncbi_101794795	TGFBR2	NC_040047.1	+	42406378	42419924	1163	annot_exons
novel_circ_001524	ncbi_101794795	TGFBR2	NC_040047.1	+	42406378	42424194	1305	annot_exons
novel_circ_001525	ncbi_101794795	TGFBR2	NC_040047.1	+	42419124	42419333	210	exon_intron
novel_circ_001526	ncbi_113842698	CMTM6	NC_040047.1	-	42985796	42986729	276	annot_exons
novel_circ_001527	ncbi_101797299	DYNC1LI1	NC_040047.1	-	42998802	43009481	1245	annot_exons
novel_circ_001528	ncbi_101797299	DYNC1LI1	NC_040047.1	-	43007997	43009481	348	annot_exons
novel_circ_001529	ncbi_101798342	SNRK	NC_040047.1	-	43511366	43513477	793	annot_exons
novel_circ_001530	ncbi_101804851	RPL14	NC_040047.1	-	43625288	43625528	241	exon_intron
novel_circ_001531	ncbi_101805153	ZNRF2	NC_040047.1	-	43708659	43730754	896	annot_exons
novel_circ_001532	ncbi_101791114	ATP2C1	NC_040047.1	+	44203342	44204213	872	intronic
novel_circ_001533	ncbi_101791241	CDV3	NC_040047.1	-	45169015	45169221	207	antisense
novel_circ_001534	ncbi_101791241	CDV3	NC_040047.1	+	45170068	45170827	760	one_exon
novel_circ_001535	ncbi_101791241	CDV3	NC_040047.1	-	45175082	45175313	232	antisense
novel_circ_001536	ncbi_101802034	Fyco1	NC_040047.1	+	45292759	45310588	4257	annot_exons
novel_circ_001537	ncbi_101803761	LIMD1	NC_040047.1	-	45412482	45412835	354	one_exon
novel_circ_001538	ncbi_101804441	LARS2	NC_040047.1	-	45474013	45512322	1299	annot_exons
novel_circ_001539	ncbi_101803368	ZDHHC3	NC_040047.1	+	45728814	45738866	765	annot_exons
novel_circ_001540	ncbi_101805265	CTNNB1	NC_040047.1	+	46065600	46068117	401	annot_exons
novel_circ_001541	ncbi_101789471	ULK4	NC_040047.1	-	46125735	46138628	452	annot_exons
novel_circ_001542	ncbi_101789471	ULK4	NC_040047.1	-	46236154	46243734	870	exon_intron
novel_circ_001543	NA	#N/A	NC_040047.1	+	46317130	46317286	157	intergenic
novel_circ_001544	ncbi_101789655	TRAK1	NC_040047.1	+	46369328	46387093	4474	exon_intron
novel_circ_001545	ncbi_101792438	COL15A1	NC_040047.1	+	46605295	46612959	603	annot_exons
novel_circ_001546	ncbi_101804456	RECK	NC_040047.1	-	46757192	46761326	4135	antisense
novel_circ_001547	ncbi_101804456	RECK	NC_040047.1	+	46760703	46761326	624	intronic
novel_circ_001548	ncbi_101804456	RECK	NC_040047.1	-	46761327	46761863	537	antisense
novel_circ_001549	ncbi_101804456	RECK	NC_040047.1	+	46761327	46764009	2683	intronic
novel_circ_001550	ncbi_101804456	RECK	NC_040047.1	+	46765143	46779334	1848	annot_exons
novel_circ_001551	ncbi_101804456	RECK	NC_040047.1	+	46766096	46786875	2255	annot_exons
novel_circ_001552	ncbi_101802628	Ctdp1	NC_040047.1	-	47049565	47077198	727	annot_exons
novel_circ_001553	ncbi_101802628	Ctdp1	NC_040047.1	-	47049565	47084106	1813	annot_exons
novel_circ_001554	ncbi_101802628	Ctdp1	NC_040047.1	-	47067888	47077198	539	annot_exons
novel_circ_001555	ncbi_101802628	Ctdp1	NC_040047.1	-	47067888	47100430	2341	annot_exons
novel_circ_001556	ncbi_101802628	Ctdp1	NC_040047.1	-	47083021	47100430	1802	annot_exons
novel_circ_001557	ncbi_101802628	Ctdp1	NC_040047.1	-	47085621	47100430	716	annot_exons
novel_circ_001558	ncbi_101793899	NFATC1	NC_040047.1	-	47308541	47319066	1259	annot_exons
novel_circ_001559	ncbi_101793899	NFATC1	NC_040047.1	+	47311250	47311836	587	antisense
novel_circ_001560	ncbi_101793899	NFATC1	NC_040047.1	-	47317968	47319066	1099	one_exon
novel_circ_001561	ncbi_101794313	Atp9b	NC_040047.1	-	47388079	47430870	538	annot_exons
novel_circ_001562	ncbi_101794313	Atp9b	NC_040047.1	-	47388079	47439139	633	annot_exons
novel_circ_001563	ncbi_101794313	Atp9b	NC_040047.1	-	47388079	47459662	685	annot_exons
novel_circ_001564	ncbi_101794313	Atp9b	NC_040047.1	-	47398520	47430870	395	annot_exons
novel_circ_001565	ncbi_101794313	Atp9b	NC_040047.1	-	47398520	47439139	490	annot_exons
novel_circ_001566	ncbi_101794313	Atp9b	NC_040047.1	-	47398520	47459662	542	annot_exons
novel_circ_001567	ncbi_101794313	Atp9b	NC_040047.1	-	47421229	47430870	234	annot_exons
novel_circ_001568	ncbi_101794313	Atp9b	NC_040047.1	-	47421229	47439139	329	annot_exons
novel_circ_001569	ncbi_101794313	Atp9b	NC_040047.1	-	47421229	47477750	549	annot_exons
novel_circ_001570	ncbi_101794313	Atp9b	NC_040047.1	-	47459611	47493939	659	annot_exons
novel_circ_001571	ncbi_101794313	Atp9b	NC_040047.1	-	47467218	47493939	607	annot_exons
novel_circ_001572	ncbi_101794313	Atp9b	NC_040047.1	-	47477642	47493939	548	annot_exons
novel_circ_001573	ncbi_101793939	Aldh5a1	NC_040047.1	-	48453502	48454027	526	one_exon
novel_circ_001574	NA	#N/A	NC_040047.1	-	49459424	49463202	3779	intergenic
novel_circ_001575	ncbi_101793081	MBOAT1	NC_040047.1	+	50216460	50221043	320	annot_exons
novel_circ_001576	ncbi_101794955	KDM1B	NC_040047.1	-	50963573	50965169	1597	exon_intron
novel_circ_001577	ncbi_101794022	KIF13A	NC_040047.1	+	51119377	51128730	1221	annot_exons
novel_circ_001578	ncbi_101793845	SIRT5	NC_040047.1	-	51144094	51144916	823	antisense
novel_circ_001579	ncbi_101796629	Ranbp9	NC_040047.1	-	51155653	51157616	339	annot_exons
novel_circ_001580	ncbi_101794003	MYLIP	NC_040047.1	-	52114004	52116955	2952	antisense
novel_circ_001581	ncbi_101803445	ATXN1	NC_040047.1	+	52194728	52194888	161	antisense
novel_circ_001582	ncbi_101803445	ATXN1	NC_040047.1	-	52197633	52205594	2295	annot_exons
novel_circ_001583	ncbi_101803445	ATXN1	NC_040047.1	-	52203548	52205594	2047	one_exon
novel_circ_001584	ncbi_101803445	ATXN1	NC_040047.1	-	52283593	52376510	2047	exon_intron
novel_circ_001585	ncbi_101803445	ATXN1	NC_040047.1	-	52353398	52376510	236	annot_exons
novel_circ_001586	ncbi_101796231	TNS3	NC_040047.1	+	52931771	52944424	635	annot_exons
novel_circ_001587	ncbi_101796231	TNS3	NC_040047.1	+	52944320	52984042	1737	annot_exons
novel_circ_001588	ncbi_101796231	TNS3	NC_040047.1	+	52962380	52963639	1260	one_exon
novel_circ_001589	ncbi_101796231	TNS3	NC_040047.1	+	52983268	52984042	372	annot_exons
novel_circ_001590	ncbi_101795377	PDIA4	NC_040047.1	-	54184669	54185243	575	antisense
novel_circ_001591	ncbi_101795377	PDIA4	NC_040047.1	+	54188043	54188272	230	one_exon
novel_circ_001592	ncbi_101793453	EZH2	NC_040047.1	+	54265741	54267245	411	annot_exons
novel_circ_001593	ncbi_101793264	Cul1	NC_040047.1	-	54306437	54317473	944	exon_intron
novel_circ_001594	ncbi_101793264	Cul1	NC_040047.1	+	54306441	54329162	22722	antisense
novel_circ_001595	ncbi_101797830	EGFR	NC_040047.1	-	56526906	56529071	2166	antisense
novel_circ_001596	ncbi_101797830	EGFR	NC_040047.1	-	56540292	56541557	1266	antisense
novel_circ_001597	ncbi_101797830	EGFR	NC_040047.1	+	56643075	56644290	266	annot_exons
novel_circ_001598	ncbi_101797830	EGFR	NC_040047.1	-	56646480	56646909	430	antisense
novel_circ_001599	ncbi_101795126	GLI3	NC_040047.1	+	57564905	57597000	25131	exon_intron
novel_circ_001600	ncbi_101795126	GLI3	NC_040047.1	+	57667993	57673957	353	annot_exons
novel_circ_001601	ncbi_101795126	GLI3	NC_040047.1	+	57681958	57700771	677	annot_exons
novel_circ_001602	ncbi_101795126	GLI3	NC_040047.1	+	57697519	57700771	475	annot_exons
novel_circ_001603	ncbi_101795126	GLI3	NC_040047.1	-	57727927	57728342	416	antisense
novel_circ_001604	ncbi_101795646	SUGCT	NC_040047.1	-	58427230	58433260	236	annot_exons
novel_circ_001605	ncbi_101795646	SUGCT	NC_040047.1	-	58427230	58463282	596	annot_exons
novel_circ_001606	ncbi_101798737	CDK13	NC_040047.1	-	58528479	58538055	1088	annot_exons
novel_circ_001607	ncbi_101798737	CDK13	NC_040047.1	+	58528481	58538057	9577	antisense
novel_circ_001608	ncbi_101798737	CDK13	NC_040047.1	-	58533329	58538055	917	annot_exons
novel_circ_001609	ncbi_101796985	VPS41	NC_040047.1	-	59079661	59082558	2898	antisense
novel_circ_001610	ncbi_101796985	VPS41	NC_040047.1	+	59133449	59135132	366	annot_exons
novel_circ_001611	ncbi_101796985	VPS41	NC_040047.1	+	59133449	59138272	597	annot_exons
novel_circ_001612	ncbi_101803359	GOLGA4	NC_040047.1	+	59480643	59520376	6395	annot_exons
novel_circ_001613	ncbi_101803359	GOLGA4	NC_040047.1	+	59492020	59503593	1144	annot_exons
novel_circ_001614	ncbi_101803359	GOLGA4	NC_040047.1	+	59514820	59515228	409	one_exon
novel_circ_001615	ncbi_101803359	GOLGA4	NC_040047.1	+	59527054	59531293	384	annot_exons
novel_circ_001616	ncbi_101802160	Pde1c	NC_040047.1	-	60061057	60071449	669	annot_exons
novel_circ_001617	ncbi_101802160	Pde1c	NC_040047.1	-	60101764	60111779	622	annot_exons
novel_circ_001618	ncbi_101802160	Pde1c	NC_040047.1	-	60196996	60197534	539	intronic
novel_circ_001619	ncbi_101802160	Pde1c	NC_040047.1	+	60222909	60223921	1013	antisense
novel_circ_001620	ncbi_101801192	AVL9	NC_040047.1	+	60477082	60479684	473	annot_exons
novel_circ_001621	ncbi_101790849	BBS9	NC_040047.1	+	60624278	60653744	833	annot_exons
novel_circ_001622	ncbi_101790849	BBS9	NC_040047.1	+	60630244	60682617	1498	annot_exons
novel_circ_001623	ncbi_101790849	BBS9	NC_040047.1	+	60672726	60682617	563	annot_exons
novel_circ_001624	ncbi_101790849	BBS9	NC_040047.1	+	60672726	60738112	746	annot_exons
novel_circ_001625	ncbi_101790849	BBS9	NC_040047.1	+	60737930	60738112	183	one_exon
novel_circ_001626	ncbi_101790849	BBS9	NC_040047.1	+	60737930	60790672	704	annot_exons
novel_circ_001627	ncbi_101790849	BBS9	NC_040047.1	+	60760845	60790672	521	annot_exons
novel_circ_001628	ncbi_101790849	BBS9	NC_040047.1	+	60790562	60814995	24434	exon_intron
novel_circ_001629	ncbi_101790849	BBS9	NC_040047.1	-	60797621	60798891	1271	antisense
novel_circ_001630	ncbi_101790849	BBS9	NC_040047.1	+	60839659	60841102	1444	intronic
novel_circ_001631	ncbi_101796798	Bmper	NC_040047.1	+	60922658	60926969	1133	annot_exons
novel_circ_001632	ncbi_101796798	Bmper	NC_040047.1	+	60922658	60949586	1233	annot_exons
novel_circ_001633	ncbi_101796798	Bmper	NC_040047.1	+	60922658	60964803	1490	annot_exons
novel_circ_001634	ncbi_101796798	Bmper	NC_040047.1	+	61024210	61031755	539	annot_exons
novel_circ_001635	ncbi_101796798	Bmper	NC_040047.1	+	61031419	61031755	337	one_exon
novel_circ_001636	ncbi_101796597	NPSR1	NC_040047.1	+	61143825	61176378	20855	exon_intron
novel_circ_001637	ncbi_101794785	DPY19L1	NC_040047.1	-	61278844	61291912	499	annot_exons
novel_circ_001638	ncbi_101796221	45176	NC_040047.1	+	61707096	61707359	264	one_exon
novel_circ_001639	ncbi_101794059	EEPD1	NC_040047.1	+	61773136	61776448	3313	intronic
novel_circ_001640	ncbi_101794059	EEPD1	NC_040047.1	+	61821962	61825961	379	annot_exons
novel_circ_001641	ncbi_101798088	ELMO1	NC_040047.1	-	62050047	62050242	196	intronic
novel_circ_001642	ncbi_101798088	ELMO1	NC_040047.1	+	62104849	62186154	81306	antisense
novel_circ_001643	ncbi_101798088	ELMO1	NC_040047.1	-	62104849	62187878	657	exon_intron
novel_circ_001644	ncbi_101798088	ELMO1	NC_040047.1	-	62154835	62167483	214	annot_exons
novel_circ_001645	ncbi_101798088	ELMO1	NC_040047.1	-	62154835	62186152	469	annot_exons
novel_circ_001646	ncbi_101798088	ELMO1	NC_040047.1	-	62154835	62187876	520	annot_exons
novel_circ_001647	ncbi_101798088	ELMO1	NC_040047.1	-	62154835	62199810	747	annot_exons
novel_circ_001648	ncbi_101798088	ELMO1	NC_040047.1	-	62154835	62199814	751	annot_exons
novel_circ_001649	ncbi_101798088	ELMO1	NC_040047.1	-	62167379	62186152	360	annot_exons
novel_circ_001650	ncbi_101798088	ELMO1	NC_040047.1	-	62167379	62199814	642	annot_exons
novel_circ_001651	ncbi_101798088	ELMO1	NC_040047.1	-	62185096	62199814	537	annot_exons
novel_circ_001652	ncbi_101798088	ELMO1	NC_040047.1	-	62205408	62225266	489	annot_exons
novel_circ_001653	ncbi_101798088	ELMO1	NC_040047.1	-	62250285	62263555	268	annot_exons
novel_circ_001654	ncbi_101790697	Slc12a7	NC_040047.1	-	62674502	62722030	10326	exon_intron
novel_circ_001655	ncbi_101801867	HIVEP1	NC_040047.1	-	63401165	63417272	6360	annot_exons
novel_circ_001656	ncbi_101801867	HIVEP1	NC_040047.1	-	63430039	63464704	4052	exon_intron
novel_circ_001657	ncbi_101801867	HIVEP1	NC_040047.1	-	63433550	63498346	814	annot_exons
novel_circ_001658	ncbi_101802686	ADTRP	NC_040047.1	+	63578803	63591598	353	annot_exons
novel_circ_001659	ncbi_101802686	ADTRP	NC_040047.1	+	63600074	63601778	1705	intronic
novel_circ_001660	NA	#N/A	NC_040047.1	-	63689474	63691029	1556	intergenic
novel_circ_001661	NA	#N/A	NC_040047.1	+	64013401	64021369	7969	intergenic
novel_circ_001662	ncbi_101795169	MYRIP	NC_040047.1	+	64156797	64168110	11314	exon_intron
novel_circ_001663	ncbi_101795169	MYRIP	NC_040047.1	-	64283314	64283472	159	antisense
novel_circ_001664	ncbi_101797465	GLB1	NC_040047.1	-	64362367	64364410	204	annot_exons
novel_circ_001665	ncbi_101796741	UBP1	NC_040047.1	-	64567328	64567867	540	one_exon
novel_circ_001666	ncbi_101796741	UBP1	NC_040047.1	-	64582601	64595534	814	annot_exons
novel_circ_001667	ncbi_101796741	UBP1	NC_040047.1	-	64583247	64595534	706	annot_exons
novel_circ_001668	ncbi_101797153	Clasp2	NC_040047.1	+	64666704	64667600	897	antisense
novel_circ_001669	ncbi_101797153	Clasp2	NC_040047.1	-	64712706	64742406	934	annot_exons
novel_circ_001670	ncbi_101797153	Clasp2	NC_040047.1	-	64730551	64742406	441	annot_exons
novel_circ_001671	ncbi_101797153	Clasp2	NC_040047.1	-	64730551	64747813	520	annot_exons
novel_circ_001672	NA	#N/A	NC_040047.1	-	64801583	64803932	2350	intergenic
novel_circ_001673	ncbi_101790238	Tppp	NC_040047.1	-	64824045	64851737	469	annot_exons
novel_circ_001674	ncbi_101790238	Tppp	NC_040047.1	-	64851423	64851737	315	one_exon
novel_circ_001675	ncbi_101791660	BRD9	NC_040047.1	-	64889109	64899383	840	annot_exons
novel_circ_001676	ncbi_101799344	SLC35B3	NC_040047.1	+	67539267	67542959	385	annot_exons
novel_circ_001677	ncbi_101799344	SLC35B3	NC_040047.1	+	67539267	67550719	688	annot_exons
novel_circ_001678	ncbi_101800412	RREB1	NC_040047.1	+	68156830	68169271	5065	exon_intron
novel_circ_001679	ncbi_101800412	RREB1	NC_040047.1	+	68161318	68167706	413	annot_exons
novel_circ_001680	ncbi_101800412	RREB1	NC_040047.1	+	68161318	68169271	577	annot_exons
novel_circ_001681	ncbi_101800412	RREB1	NC_040047.1	+	68201765	68206214	2909	annot_exons
novel_circ_001682	ncbi_101805106	SSR1	NC_040047.1	+	68238960	68239195	236	antisense
novel_circ_001683	ncbi_101800928	F13a1	NC_040047.1	+	68397187	68412965	654	annot_exons
novel_circ_001684	ncbi_101801244	FARS2	NC_040047.1	-	68650228	68670206	313	annot_exons
novel_circ_001685	ncbi_101801244	FARS2	NC_040047.1	-	68650228	68745244	605	annot_exons
novel_circ_001686	ncbi_101801244	FARS2	NC_040047.1	-	68670046	68750490	5699	exon_intron
novel_circ_001687	ncbi_101801244	FARS2	NC_040047.1	-	68738368	68745244	292	annot_exons
novel_circ_001688	ncbi_101801244	FARS2	NC_040047.1	-	68738368	68750490	5538	exon_intron
novel_circ_001689	ncbi_101801244	FARS2	NC_040047.1	-	68738368	68808087	1100	annot_exons
novel_circ_001690	ncbi_101801244	FARS2	NC_040047.1	-	68758511	68759143	633	one_exon
novel_circ_001691	ncbi_101801244	FARS2	NC_040047.1	-	68758511	68808087	808	annot_exons
novel_circ_001692	ncbi_101801557	CDYL	NC_040047.1	-	68974697	68974953	257	one_exon
novel_circ_001693	ncbi_101801557	CDYL	NC_040047.1	-	69018200	69018866	667	one_exon
novel_circ_001694	ncbi_101801557	CDYL	NC_040047.1	-	69018200	69033119	14920	exon_intron
novel_circ_001695	ncbi_101801890	ECI2	NC_040047.1	+	69276466	69284150	748	annot_exons
novel_circ_001696	ncbi_101802723	OTULIN	NC_040047.1	+	69303392	69303543	152	exon_intron
novel_circ_001697	ncbi_101802912	ANKH	NC_040047.1	-	69344422	69355790	698	annot_exons
novel_circ_001698	ncbi_101789940	MYO10	NC_040047.1	-	69985803	70002130	1462	annot_exons
novel_circ_001699	ncbi_101793462	Drosha	NC_040047.1	+	76793294	76793791	498	antisense
novel_circ_001700	ncbi_101797432	Kiaa1468	NC_040047.1	+	77456610	77469757	937	annot_exons
novel_circ_001701	ncbi_101797432	Kiaa1468	NC_040047.1	+	77456610	77473962	1109	annot_exons
novel_circ_001702	ncbi_101796374	ZCCHC2	NC_040047.1	-	77615888	77616107	220	antisense
novel_circ_001703	ncbi_101796170	Phlpp1	NC_040047.1	+	77717519	77720153	323	annot_exons
novel_circ_001704	ncbi_110352991	BCL2	NC_040047.1	-	77824495	77826216	1722	one_exon
novel_circ_001705	ncbi_101791619	KDSR	NC_040047.1	-	77922094	77935156	771	annot_exons
novel_circ_001706	ncbi_101801591	SERPINB14	NC_040047.1	-	77957955	77959838	1884	intronic
novel_circ_001707	ncbi_101800447	EXOC2	NC_040047.1	+	79164126	79170245	460	annot_exons
novel_circ_001708	ncbi_101800447	EXOC2	NC_040047.1	+	79164126	79184714	699	annot_exons
novel_circ_001709	ncbi_101800447	EXOC2	NC_040047.1	+	79196130	79249386	1722	annot_exons
novel_circ_001710	ncbi_101800447	EXOC2	NC_040047.1	-	79251076	79251682	607	antisense
novel_circ_001711	ncbi_101801990	Ripk1	NC_040047.1	+	79469654	79471650	1663	exon_intron
novel_circ_001712	ncbi_101802379	SLC22A23	NC_040047.1	-	79552864	79555391	294	annot_exons
novel_circ_001713	ncbi_101802379	SLC22A23	NC_040047.1	-	79601869	79607064	259	annot_exons
novel_circ_001714	ncbi_101801600	Pxdc1	NC_040047.1	-	79707885	79712425	322	annot_exons
novel_circ_001715	ncbi_101797538	FAM105A	NC_040047.1	-	79872757	79876153	563	annot_exons
novel_circ_001716	ncbi_101797368	TRIO	NC_040047.1	-	80019280	80020541	345	annot_exons
novel_circ_001717	ncbi_101797368	TRIO	NC_040047.1	-	80019280	80036275	660	annot_exons
novel_circ_001718	ncbi_101797368	TRIO	NC_040047.1	-	80030079	80052038	870	annot_exons
novel_circ_001719	ncbi_101797368	TRIO	NC_040047.1	-	80044234	80052038	555	annot_exons
novel_circ_001720	ncbi_101797368	TRIO	NC_040047.1	-	80063056	80070597	944	annot_exons
novel_circ_001721	ncbi_101797368	TRIO	NC_040047.1	-	80064649	80065176	528	intronic
novel_circ_001722	ncbi_101797368	TRIO	NC_040047.1	-	80135891	80136465	575	intronic
novel_circ_001723	ncbi_101794995	CTNND2	NC_040047.1	+	81540128	81629895	702	annot_exons
novel_circ_001724	ncbi_101794995	CTNND2	NC_040047.1	+	81609098	81629895	347	annot_exons
novel_circ_001725	ncbi_101794995	CTNND2	NC_040047.1	+	81734633	81744403	422	annot_exons
novel_circ_001726	ncbi_101794790	Dap	NC_040047.1	+	81894088	81894283	196	intronic
novel_circ_001727	ncbi_101803189	44991	NC_040047.1	-	82042663	82044163	1501	intronic
novel_circ_001728	ncbi_101803390	CCT5	NC_040047.1	-	82162774	82163204	431	exon_intron
novel_circ_001729	ncbi_101800255	SEMA5A	NC_040047.1	-	82378640	82381559	2920	antisense
novel_circ_001730	ncbi_101800255	SEMA5A	NC_040047.1	+	82455934	82476382	292	annot_exons
novel_circ_001731	ncbi_101800255	SEMA5A	NC_040047.1	+	82455934	82499503	392	annot_exons
novel_circ_001732	ncbi_101800255	SEMA5A	NC_040047.1	+	82476187	82476382	196	one_exon
novel_circ_001733	ncbi_101800255	SEMA5A	NC_040047.1	+	82476187	82514910	342	annot_exons
novel_circ_001734	ncbi_101800255	SEMA5A	NC_040047.1	+	82499404	82592471	1149	annot_exons
novel_circ_001735	ncbi_101800255	SEMA5A	NC_040047.1	+	82514865	82592471	1049	annot_exons
novel_circ_001736	ncbi_101800255	SEMA5A	NC_040047.1	-	82541918	82542328	411	antisense
novel_circ_001737	ncbi_101800255	SEMA5A	NC_040047.1	+	82559491	82592471	1003	annot_exons
novel_circ_001738	ncbi_101800255	SEMA5A	NC_040047.1	+	82566195	82592471	940	annot_exons
novel_circ_001739	ncbi_101800255	SEMA5A	NC_040047.1	+	82583775	82592471	627	annot_exons
novel_circ_001740	ncbi_101800255	SEMA5A	NC_040047.1	+	82583884	82592422	469	annot_exons
novel_circ_001741	ncbi_101800255	SEMA5A	NC_040047.1	+	82625831	82640490	592	annot_exons
novel_circ_001742	ncbi_101800255	SEMA5A	NC_040047.1	+	82630455	82640490	474	annot_exons
novel_circ_001743	ncbi_101800255	SEMA5A	NC_040047.1	-	82706759	82706938	180	antisense
novel_circ_001744	ncbi_101800255	SEMA5A	NC_040047.1	+	82708575	82708810	236	one_exon
novel_circ_001745	ncbi_101803512	ADCY2	NC_040047.1	-	83155648	83220368	701	annot_exons
novel_circ_001746	NA	#N/A	NC_040047.1	+	83529324	83541627	12304	intergenic
novel_circ_001747	ncbi_101790626	PAPD7	NC_040047.1	-	83563214	83569643	743	annot_exons
novel_circ_001748	ncbi_101796819	GRB10	NC_040047.1	+	84876592	84876991	400	antisense
novel_circ_001749	ncbi_101797483	COBL	NC_040047.1	+	85009129	85017804	8676	antisense
novel_circ_001750	ncbi_101797483	COBL	NC_040047.1	+	85009305	85009456	152	antisense
novel_circ_001751	ncbi_101797483	COBL	NC_040047.1	-	85014542	85017055	375	annot_exons
novel_circ_001752	ncbi_101797483	COBL	NC_040047.1	-	85033283	85110138	1238	annot_exons
novel_circ_001753	ncbi_101797483	COBL	NC_040047.1	-	85056311	85115415	1410	annot_exons
novel_circ_001754	ncbi_101797483	COBL	NC_040047.1	-	85059342	85081288	334	annot_exons
novel_circ_001755	ncbi_101797483	COBL	NC_040047.1	-	85059342	85110138	754	annot_exons
novel_circ_001756	ncbi_101797483	COBL	NC_040047.1	-	85059342	85115415	1239	annot_exons
novel_circ_001757	ncbi_101797483	COBL	NC_040047.1	-	85059342	85153688	9406	exon_intron
novel_circ_001758	ncbi_101797483	COBL	NC_040047.1	-	85081094	85081288	195	one_exon
novel_circ_001759	ncbi_101797483	COBL	NC_040047.1	-	85081094	85110138	615	annot_exons
novel_circ_001760	ncbi_101797483	COBL	NC_040047.1	-	85081094	85115415	1100	annot_exons
novel_circ_001761	ncbi_101797483	COBL	NC_040047.1	-	85110044	85115415	580	annot_exons
novel_circ_001762	ncbi_101797483	COBL	NC_040047.1	-	85110044	85123419	787	annot_exons
novel_circ_001763	ncbi_101797483	COBL	NC_040047.1	-	85123213	85123419	207	one_exon
novel_circ_001764	ncbi_101801933	RPRD1A	NC_040047.1	+	87726819	87729330	635	annot_exons
novel_circ_001765	ncbi_101790883	GALNT1	NC_040047.1	-	88023386	88047817	1020	annot_exons
novel_circ_001766	ncbi_101790883	GALNT1	NC_040047.1	-	88047643	88069159	589	annot_exons
novel_circ_001767	ncbi_101790883	GALNT1	NC_040047.1	-	88053277	88069159	414	annot_exons
novel_circ_001768	ncbi_101791668	TMEM245	NC_040047.1	+	88431094	88433414	2321	antisense
novel_circ_001769	ncbi_101791668	TMEM245	NC_040047.1	-	88431146	88433001	1856	one_exon
novel_circ_001770	ncbi_101791668	TMEM245	NC_040047.1	+	88433432	88434808	1377	antisense
novel_circ_001771	ncbi_101791668	TMEM245	NC_040047.1	-	88509412	88521584	795	annot_exons
novel_circ_001772	ncbi_101790101	MOCOS	NC_040047.1	+	89046222	89046966	745	antisense
novel_circ_001773	ncbi_101790101	MOCOS	NC_040047.1	-	89186032	89186670	639	one_exon
novel_circ_001774	ncbi_101790101	MOCOS	NC_040047.1	-	89186032	89193771	777	annot_exons
novel_circ_001775	ncbi_113842796	Pcbp3	NC_040047.1	+	89742058	89799391	44864	exon_intron
novel_circ_001776	ncbi_101792657	BAG1	NC_040047.1	-	89864120	89865203	356	annot_exons
novel_circ_001777	ncbi_101791762	Lpcat1	NC_040047.1	-	90071590	90076253	392	annot_exons
novel_circ_001778	ncbi_101791762	Lpcat1	NC_040047.1	-	90071590	90081138	518	annot_exons
novel_circ_001779	ncbi_101791762	Lpcat1	NC_040047.1	-	90096720	90108622	705	annot_exons
novel_circ_001780	ncbi_101805478	Galnt12	NC_040047.1	+	92280154	92286560	664	annot_exons
novel_circ_001781	ncbi_101793819	TEX10	NC_040047.1	+	93595777	93608859	1086	annot_exons
novel_circ_001782	ncbi_101795028	Nr4a3	NC_040047.1	-	93837655	93838044	390	intronic
novel_circ_001783	ncbi_101793797	CARMIL1	NC_040047.1	-	94441151	94464288	1110	annot_exons
novel_circ_001784	ncbi_101793797	CARMIL1	NC_040047.1	-	94441151	94472841	1347	annot_exons
novel_circ_001785	ncbi_101793797	CARMIL1	NC_040047.1	-	94450765	94464288	696	annot_exons
novel_circ_001786	ncbi_101793797	CARMIL1	NC_040047.1	-	94454370	94456878	193	annot_exons
novel_circ_001787	ncbi_101789548	--	NC_040047.1	-	94726382	94726729	348	antisense
novel_circ_001788	ncbi_101790251	MBP	NC_040047.1	+	95056776	95057102	176	annot_exons
novel_circ_001789	ncbi_101790694	ZNF236	NC_040047.1	-	95137241	95145562	1110	annot_exons
novel_circ_001790	ncbi_101790694	ZNF236	NC_040047.1	-	95138975	95139248	175	annot_exons
novel_circ_001791	ncbi_101790694	ZNF236	NC_040047.1	-	95174421	95175992	308	annot_exons
novel_circ_001792	ncbi_101791128	Znf516	NC_040047.1	+	95396475	95397962	1488	one_exon
novel_circ_001793	ncbi_101791429	TSHZ1	NC_040047.1	-	95868755	95869069	315	one_exon
novel_circ_001794	ncbi_101791429	TSHZ1	NC_040047.1	-	95870821	95871018	198	one_exon
novel_circ_001795	ncbi_101791615	ZNF407	NC_040047.1	-	96006006	96007275	1270	one_exon
novel_circ_001796	ncbi_101791615	ZNF407	NC_040047.1	-	96131467	96144509	372	annot_exons
novel_circ_001797	ncbi_101791615	ZNF407	NC_040047.1	-	96246001	96246696	696	intronic
novel_circ_001798	ncbi_101791615	ZNF407	NC_040047.1	-	96281528	96283538	2011	intronic
novel_circ_001799	ncbi_101791615	ZNF407	NC_040047.1	-	96305597	96316351	4927	annot_exons
novel_circ_001800	ncbi_101800355	SOCS6	NC_040047.1	-	98256446	98258055	1610	one_exon
novel_circ_001801	ncbi_101800355	SOCS6	NC_040047.1	+	98257743	98258010	268	antisense
novel_circ_001802	ncbi_101801304	RTTN	NC_040047.1	+	98351617	98358362	834	annot_exons
novel_circ_001803	ncbi_101803010	CCDC102B	NC_040047.1	-	98888380	98961201	46689	exon_intron
novel_circ_001804	ncbi_101803010	CCDC102B	NC_040047.1	-	98933809	98961201	1260	annot_exons
novel_circ_001805	ncbi_101803010	CCDC102B	NC_040047.1	-	98956281	98961201	951	annot_exons
novel_circ_001806	ncbi_101799874	DSEL	NC_040047.1	-	99538659	99538883	225	antisense
novel_circ_001807	NA	#N/A	NC_040047.1	-	101625563	101626004	442	intergenic
novel_circ_001808	ncbi_101800147	TTC39C	NC_040047.1	-	102039598	102046467	817	annot_exons
novel_circ_001809	ncbi_101799829	Lama3	NC_040047.1	-	102111929	102114365	417	annot_exons
novel_circ_001810	ncbi_101799829	Lama3	NC_040047.1	-	102117379	102119101	306	annot_exons
novel_circ_001811	ncbi_101799829	Lama3	NC_040047.1	-	102131083	102136653	668	annot_exons
novel_circ_001812	ncbi_101802075	MIB1	NC_040047.1	-	102821667	102826569	407	annot_exons
novel_circ_001813	ncbi_101797874	GREB1L	NC_040047.1	-	102931015	102946154	1552	annot_exons
novel_circ_001814	ncbi_101797874	GREB1L	NC_040047.1	-	102935767	102946154	1173	annot_exons
novel_circ_001815	ncbi_101797874	GREB1L	NC_040047.1	-	102965223	102980104	700	annot_exons
novel_circ_001816	ncbi_101797330	ROCK1	NC_040047.1	+	103106374	103122514	1559	annot_exons
novel_circ_001817	ncbi_101797330	ROCK1	NC_040047.1	-	103108343	103108852	510	antisense
novel_circ_001818	ncbi_101797330	ROCK1	NC_040047.1	+	103145798	103148419	638	annot_exons
novel_circ_001819	ncbi_101801491	THOC1	NC_040047.1	-	103181755	103190345	949	annot_exons
novel_circ_001820	ncbi_101795883	LPIN2	NC_040047.1	+	104320484	104320666	183	antisense
novel_circ_001821	ncbi_101795883	LPIN2	NC_040047.1	-	104321368	104328441	232	annot_exons
novel_circ_001822	ncbi_101795883	LPIN2	NC_040047.1	-	104328334	104338127	704	annot_exons
novel_circ_001823	ncbi_101795371	Rlc-a	NC_040047.1	-	104459649	104461173	1525	antisense
novel_circ_001824	ncbi_101795371	Rlc-a	NC_040047.1	+	104461097	104473957	662	annot_exons
novel_circ_001825	ncbi_101795371	Rlc-a	NC_040047.1	+	104461165	104477785	662	annot_exons
novel_circ_001826	ncbi_101795371	Rlc-a	NC_040047.1	-	104461209	104477829	16621	antisense
novel_circ_001827	ncbi_101795371	Rlc-a	NC_040047.1	+	104477804	104478121	318	one_exon
novel_circ_001828	ncbi_101805174	EPB41L3	NC_040047.1	-	105201649	105207956	558	annot_exons
novel_circ_001829	NA	#N/A	NC_040047.1	-	105298259	105298478	220	intergenic
novel_circ_001830	ncbi_101804432	ARHGAP28	NC_040047.1	-	105771795	105781506	924	annot_exons
novel_circ_001831	ncbi_101803609	PTPRM	NC_040047.1	-	105981529	105982594	1066	antisense
novel_circ_001832	ncbi_101803609	PTPRM	NC_040047.1	+	106086962	106171030	1053	annot_exons
novel_circ_001833	ncbi_101803609	PTPRM	NC_040047.1	+	106126220	106141833	461	annot_exons
novel_circ_001834	ncbi_101803609	PTPRM	NC_040047.1	+	106208728	106229836	17909	exon_intron
novel_circ_001835	ncbi_101803609	PTPRM	NC_040047.1	+	106266938	106268391	311	annot_exons
novel_circ_001836	ncbi_101803609	PTPRM	NC_040047.1	+	106266938	106288189	519	annot_exons
novel_circ_001837	ncbi_101803609	PTPRM	NC_040047.1	+	106347263	106355417	454	annot_exons
novel_circ_001838	ncbi_101803609	PTPRM	NC_040047.1	+	106430112	106436433	732	annot_exons
novel_circ_001839	ncbi_101791026	Rab12	NC_040047.1	+	106498478	106508316	494	annot_exons
novel_circ_001840	ncbi_101791026	Rab12	NC_040047.1	+	106498478	106508370	548	annot_exons
novel_circ_001841	ncbi_101803285	Mtcl1	NC_040047.1	-	106547849	106549726	1878	antisense
novel_circ_001842	ncbi_101803285	Mtcl1	NC_040047.1	+	106547851	106549728	384	annot_exons
novel_circ_001843	ncbi_101803285	Mtcl1	NC_040047.1	+	106547851	106611487	2517	annot_exons
novel_circ_001844	ncbi_101802980	ANKRD12	NC_040047.1	+	106793449	106799351	636	annot_exons
novel_circ_001845	ncbi_101802980	ANKRD12	NC_040047.1	+	106793449	106806163	5309	annot_exons
novel_circ_001846	ncbi_101802980	ANKRD12	NC_040047.1	+	106799204	106804648	3306	annot_exons
novel_circ_001847	ncbi_101790452	Ralbp1	NC_040047.1	+	106856233	106856526	294	one_exon
novel_circ_001848	ncbi_101790264	PPP4R1	NC_040047.1	-	106909215	106916757	192	annot_exons
novel_circ_001849	ncbi_101790264	PPP4R1	NC_040047.1	-	106909215	106916808	243	annot_exons
novel_circ_001850	ncbi_101802787	Rab31	NC_040047.1	+	106968875	106991409	4598	exon_intron
novel_circ_001851	ncbi_101802597	Vapa	NC_040047.1	+	107042363	107049467	338	annot_exons
novel_circ_001852	ncbi_101789888	Napg	NC_040047.1	+	107339794	107340661	868	intronic
novel_circ_001853	ncbi_101789888	Napg	NC_040047.1	-	107347948	107348106	159	antisense
novel_circ_001854	ncbi_101804683	PIEZO2	NC_040047.1	-	107407471	107417320	521	annot_exons
novel_circ_001855	ncbi_101804683	PIEZO2	NC_040047.1	-	107430774	107472216	3077	annot_exons
novel_circ_001856	ncbi_101804683	PIEZO2	NC_040047.1	-	107482286	107506676	588	annot_exons
novel_circ_001857	ncbi_101804683	PIEZO2	NC_040047.1	-	107503709	107506676	425	annot_exons
novel_circ_001858	ncbi_101804683	PIEZO2	NC_040047.1	-	107503709	107521267	588	annot_exons
novel_circ_001859	ncbi_101804683	PIEZO2	NC_040047.1	-	107632647	107633679	1033	exon_intron
novel_circ_001860	ncbi_101803485	GNAL	NC_040047.1	-	107907606	107908044	439	antisense
novel_circ_001861	ncbi_101803485	GNAL	NC_040047.1	+	108050725	108051482	758	intronic
novel_circ_001862	ncbi_101803820	MPPE1	NC_040047.1	-	108100359	108101431	1073	exon_intron
novel_circ_001863	ncbi_101803289	Cidea	NC_040047.1	-	108168538	108176461	7924	antisense
novel_circ_001864	ncbi_101803289	Cidea	NC_040047.1	-	108171006	108174568	3563	antisense
novel_circ_001865	ncbi_101803289	Cidea	NC_040047.1	-	108174320	108176341	2022	antisense
novel_circ_001866	ncbi_101803289	Cidea	NC_040047.1	+	108174328	108176352	2025	one_exon
novel_circ_001867	ncbi_101803289	Cidea	NC_040047.1	-	108174428	108176216	1789	antisense
novel_circ_001868	ncbi_101803289	Cidea	NC_040047.1	-	108174805	108175913	1109	antisense
novel_circ_001869	ncbi_101803289	Cidea	NC_040047.1	-	108174963	108175652	690	antisense
novel_circ_001870	ncbi_101803289	Cidea	NC_040047.1	+	108175164	108175496	333	one_exon
novel_circ_001871	ncbi_101803289	Cidea	NC_040047.1	+	108175414	108175583	170	one_exon
novel_circ_001872	ncbi_101803289	Cidea	NC_040047.1	-	108175420	108175583	164	antisense
novel_circ_001873	ncbi_101803289	Cidea	NC_040047.1	-	108176217	108176565	349	antisense
novel_circ_001874	ncbi_101803289	Cidea	NC_040047.1	-	108176335	108176635	301	antisense
novel_circ_001875	ncbi_101803289	Cidea	NC_040047.1	+	108176465	108176737	273	one_exon
novel_circ_001876	ncbi_101803289	Cidea	NC_040047.1	+	108176579	108176946	368	one_exon
novel_circ_001877	ncbi_101803289	Cidea	NC_040047.1	-	108177185	108177825	641	antisense
novel_circ_001878	ncbi_101803289	Cidea	NC_040047.1	+	108177303	108177464	162	one_exon
novel_circ_001879	ncbi_101803289	Cidea	NC_040047.1	-	108177303	108177586	284	antisense
novel_circ_001880	ncbi_101803289	Cidea	NC_040047.1	-	108177303	108177783	481	antisense
novel_circ_001881	ncbi_101803289	Cidea	NC_040047.1	-	108177372	108178065	694	antisense
novel_circ_001882	ncbi_101804867	Cep76	NC_040047.1	-	108372898	108378738	912	annot_exons
novel_circ_001883	ncbi_101802229	PTPN2	NC_040047.1	-	108398357	108405031	650	annot_exons
novel_circ_001884	ncbi_101802229	PTPN2	NC_040047.1	-	108403090	108412354	507	annot_exons
novel_circ_001885	ncbi_101802229	PTPN2	NC_040047.1	-	108412217	108422106	429	annot_exons
novel_circ_001886	ncbi_101799842	Rb1cc1	NC_040047.1	+	108551579	108553717	244	annot_exons
novel_circ_001887	ncbi_101799842	Rb1cc1	NC_040047.1	+	108551579	108558737	547	annot_exons
novel_circ_001888	ncbi_101799842	Rb1cc1	NC_040047.1	-	108594801	108596529	1729	antisense
novel_circ_001889	ncbi_101800156	PCMTD1	NC_040047.1	+	109078869	109087785	637	annot_exons
novel_circ_001890	ncbi_101800156	PCMTD1	NC_040047.1	+	109078869	109091434	4286	exon_intron
novel_circ_001891	ncbi_101800156	PCMTD1	NC_040047.1	+	109078873	109087785	633	annot_exons
novel_circ_001892	ncbi_101800156	PCMTD1	NC_040047.1	+	109083490	109087785	529	annot_exons
novel_circ_001893	ncbi_101800156	PCMTD1	NC_040047.1	+	109083490	109091434	4178	exon_intron
novel_circ_001894	ncbi_101804426	SNTG1	NC_040047.1	-	109496723	109525455	487	annot_exons
novel_circ_001895	ncbi_101804426	SNTG1	NC_040047.1	-	109592058	109603403	447	annot_exons
novel_circ_001896	ncbi_101804426	SNTG1	NC_040047.1	-	109592058	109612211	489	annot_exons
novel_circ_001897	ncbi_101804426	SNTG1	NC_040047.1	-	109592058	109631385	690	annot_exons
novel_circ_001898	NA	#N/A	NC_040047.1	-	110438098	110475971	37874	intergenic
novel_circ_001899	ncbi_101804792	PRKDC	NC_040047.1	+	110714396	110716102	300	annot_exons
novel_circ_001900	ncbi_101804608	SPIDR	NC_040047.1	-	110805080	110807221	462	annot_exons
novel_circ_001901	ncbi_101804608	SPIDR	NC_040047.1	-	110859628	110884944	572	annot_exons
novel_circ_001902	ncbi_101804608	SPIDR	NC_040047.1	-	110925388	110930058	576	annot_exons
novel_circ_001903	ncbi_101802834	MAPRE2	NC_040047.1	-	111004283	111018284	621	annot_exons
novel_circ_001904	ncbi_101802834	MAPRE2	NC_040047.1	-	111018145	111059122	5180	annot_exons
novel_circ_001905	ncbi_101802834	MAPRE2	NC_040047.1	-	111028137	111041201	488	annot_exons
novel_circ_001906	ncbi_101793474	Asx	NC_040047.1	-	111706934	111712391	402	annot_exons
novel_circ_001907	ncbi_101793094	TRAPPC8	NC_040047.1	+	112408236	112410512	529	annot_exons
novel_circ_001908	ncbi_101793094	TRAPPC8	NC_040047.1	+	112409260	112417512	1472	exon_intron
novel_circ_001909	ncbi_101793094	TRAPPC8	NC_040047.1	+	112413196	112417508	846	annot_exons
novel_circ_001910	ncbi_101796409	ZNF521	NC_040047.1	+	115054663	115061551	303	annot_exons
novel_circ_001911	ncbi_101796409	ZNF521	NC_040047.1	+	115055757	115061551	240	annot_exons
novel_circ_001912	ncbi_101796409	ZNF521	NC_040047.1	+	115061372	115061551	180	one_exon
novel_circ_001913	ncbi_101796409	ZNF521	NC_040047.1	-	115082932	115084888	1957	antisense
novel_circ_001914	ncbi_101796409	ZNF521	NC_040047.1	+	115130495	115133847	3353	one_exon
novel_circ_001915	ncbi_101795372	OSBPL1A	NC_040047.1	+	115528919	115532838	448	annot_exons
novel_circ_001916	ncbi_101795372	OSBPL1A	NC_040047.1	+	115557755	115566140	320	annot_exons
novel_circ_001917	ncbi_101795372	OSBPL1A	NC_040047.1	+	115565984	115581666	1303	annot_exons
novel_circ_001918	ncbi_101789737	ATP6V1H	NC_040047.1	-	115776632	115786897	714	annot_exons
novel_circ_001919	ncbi_101789737	ATP6V1H	NC_040047.1	-	115776632	115798407	1269	annot_exons
novel_circ_001920	ncbi_101789737	ATP6V1H	NC_040047.1	-	115797772	115798407	193	annot_exons
novel_circ_001921	ncbi_101802142	TCEA1	NC_040047.1	+	115869402	115869902	501	antisense
novel_circ_001922	ncbi_101802142	TCEA1	NC_040047.1	-	115869402	115869902	501	intronic
novel_circ_001923	NA	#N/A	NC_040047.1	+	115984438	115986760	2323	intergenic
novel_circ_001924	ncbi_101803881	Lyn	NC_040047.1	+	116715005	116720361	798	annot_exons
novel_circ_001925	ncbi_101803881	Lyn	NC_040047.1	+	116715005	116728333	1058	annot_exons
novel_circ_001926	ncbi_101790456	NSMAF	NC_040047.1	-	117685717	117691340	511	exon_intron
novel_circ_001927	ncbi_101796737	CA8	NC_040047.1	-	118372292	118384469	1524	annot_exons
novel_circ_001928	ncbi_101796737	CA8	NC_040047.1	-	118372292	118404697	1649	annot_exons
novel_circ_001929	ncbi_101795195	RAB2A	NC_040047.1	+	118495151	118499983	288	annot_exons
novel_circ_001930	ncbi_101795195	RAB2A	NC_040047.1	-	118498821	118499796	976	antisense
novel_circ_001931	ncbi_101795381	CHD7	NC_040047.1	+	118601778	118614817	765	annot_exons
novel_circ_001932	ncbi_101796017	ASPH	NC_040047.1	-	118974685	119018922	1346	annot_exons
novel_circ_001933	ncbi_101790502	TTPA	NC_040047.1	-	119509200	119510415	1216	one_exon
novel_circ_001934	ncbi_101790502	TTPA	NC_040047.1	-	119510896	119511685	790	one_exon
novel_circ_001935	ncbi_101789689	ARMC1	NC_040047.1	+	120509854	120511087	1234	antisense
novel_circ_001936	ncbi_101801979	PREX2	NC_040047.1	+	121438418	121452792	634	annot_exons
novel_circ_001937	ncbi_101801979	PREX2	NC_040047.1	+	121457584	121468045	911	annot_exons
novel_circ_001938	ncbi_101801979	PREX2	NC_040047.1	+	121485259	121492503	578	annot_exons
novel_circ_001939	ncbi_101804203	C8orf34	NC_040047.1	+	121627227	121628358	280	annot_exons
novel_circ_001940	ncbi_101802299	SULF1	NC_040047.1	+	122056301	122057089	789	intronic
novel_circ_001941	ncbi_101802299	SULF1	NC_040047.1	+	122079932	122086529	637	annot_exons
novel_circ_001942	ncbi_101802299	SULF1	NC_040047.1	+	122098227	122141506	2161	annot_exons
novel_circ_001943	ncbi_101802299	SULF1	NC_040047.1	+	122113040	122116461	643	annot_exons
novel_circ_001944	ncbi_101802299	SULF1	NC_040047.1	+	122133109	122135407	439	annot_exons
novel_circ_001945	ncbi_101802299	SULF1	NC_040047.1	+	122137119	122140307	244	exon_intron
novel_circ_001946	ncbi_101802299	SULF1	NC_040047.1	+	122149307	122149550	244	one_exon
novel_circ_001947	ncbi_101802299	SULF1	NC_040047.1	-	122150945	122151317	373	antisense
novel_circ_001948	NA	#N/A	NC_040047.1	-	122152641	122152929	289	intergenic
novel_circ_001949	ncbi_101790738	STAU2	NC_040047.1	-	123734142	123753677	422	annot_exons
novel_circ_001950	ncbi_101790738	STAU2	NC_040047.1	-	123734142	123827838	5003	exon_intron
novel_circ_001951	ncbi_101790738	STAU2	NC_040047.1	-	123753370	123779235	852	annot_exons
novel_circ_001952	ncbi_101790738	STAU2	NC_040047.1	-	123753370	123818039	1416	annot_exons
novel_circ_001953	ncbi_101790738	STAU2	NC_040047.1	-	123768324	123779235	544	annot_exons
novel_circ_001954	ncbi_101790738	STAU2	NC_040047.1	-	123768324	123818039	1108	annot_exons
novel_circ_001955	ncbi_101790738	STAU2	NC_040047.1	-	123779023	123818039	777	annot_exons
novel_circ_001956	ncbi_101790738	STAU2	NC_040047.1	-	123815407	123818039	296	annot_exons
novel_circ_001957	ncbi_101790738	STAU2	NC_040047.1	-	123815407	123823525	650	annot_exons
novel_circ_001958	ncbi_101792772	UBE2W	NC_040047.1	-	123860956	123869790	427	annot_exons
novel_circ_001959	ncbi_101790533	ELOC	NC_040047.1	+	123897043	123897624	582	antisense
novel_circ_001960	ncbi_101794700	ZFHX4	NC_040047.1	+	125335202	125339444	3127	annot_exons
novel_circ_001961	ncbi_101794700	ZFHX4	NC_040047.1	+	125446449	125447177	729	one_exon
novel_circ_001962	ncbi_101795024	PEX2	NC_040047.1	-	125520181	125523592	3361	exon_intron
novel_circ_001963	NA	#N/A	NC_040047.1	+	126399700	126408715	9016	intergenic
novel_circ_001964	NA	#N/A	NC_040047.1	+	126408556	126508369	99814	intergenic
novel_circ_001965	ncbi_101801399	ZBTB10	NC_040047.1	+	126973994	126974891	898	one_exon
novel_circ_001966	ncbi_101801083	ZNF704	NC_040047.1	-	127113426	127115449	2024	exon_intron
novel_circ_001967	ncbi_101792626	FABP4	NC_040047.1	-	127395330	127395530	201	exon_intron
novel_circ_001968	ncbi_101792626	FABP4	NC_040047.1	+	127395333	127395533	201	antisense
novel_circ_001969	ncbi_101792626	FABP4	NC_040047.1	+	127395340	127397248	1909	antisense
novel_circ_001970	ncbi_101792626	FABP4	NC_040047.1	-	127395353	127396906	302	exon_intron
novel_circ_001971	ncbi_101792626	FABP4	NC_040047.1	+	127395417	127396848	1432	antisense
novel_circ_001972	ncbi_101792626	FABP4	NC_040047.1	+	127395417	127397152	1736	antisense
novel_circ_001973	ncbi_101792626	FABP4	NC_040047.1	+	127395417	127397221	1805	antisense
novel_circ_001974	ncbi_101792626	FABP4	NC_040047.1	+	127395426	127397170	1745	antisense
novel_circ_001975	ncbi_101792626	FABP4	NC_040047.1	-	127395441	127396914	222	exon_intron
novel_circ_001976	ncbi_101792626	FABP4	NC_040047.1	-	127395458	127397242	316	exon_intron
novel_circ_001977	ncbi_101792626	FABP4	NC_040047.1	-	127396809	127397300	275	annot_exons
novel_circ_001978	ncbi_101792626	FABP4	NC_040047.1	-	127396809	127398658	369	annot_exons
novel_circ_001979	ncbi_101792626	FABP4	NC_040047.1	-	127396833	127397277	228	annot_exons
novel_circ_001980	ncbi_101792626	FABP4	NC_040047.1	-	127397156	127398631	212	annot_exons
novel_circ_001981	ncbi_101792626	FABP4	NC_040047.1	-	127397172	127398593	158	annot_exons
novel_circ_001982	ncbi_101801043	Ca13	NC_040047.1	-	128875361	128875600	240	antisense
novel_circ_001983	ncbi_101801705	WWP1	NC_040047.1	+	129234841	129246113	742	annot_exons
novel_circ_001984	ncbi_101802208	NBN	NC_040047.1	-	130581389	130582647	292	annot_exons
novel_circ_001985	ncbi_101802042	OTUD6B	NC_040047.1	+	130998506	130999419	914	one_exon
novel_circ_001986	ncbi_101800818	RUNX1T1	NC_040047.1	-	131274033	131298530	981	annot_exons
novel_circ_001987	ncbi_101800818	RUNX1T1	NC_040047.1	-	131288880	131298530	721	annot_exons
novel_circ_001988	ncbi_101800818	RUNX1T1	NC_040047.1	-	131288880	131308794	1053	annot_exons
novel_circ_001989	ncbi_101800818	RUNX1T1	NC_040047.1	-	131288880	131312691	1191	annot_exons
novel_circ_001990	ncbi_101800818	RUNX1T1	NC_040047.1	-	131288880	131355009	1588	annot_exons
novel_circ_001991	ncbi_101800818	RUNX1T1	NC_040047.1	-	131306731	131312691	470	annot_exons
novel_circ_001992	ncbi_101800818	RUNX1T1	NC_040047.1	-	131306731	131355009	867	annot_exons
novel_circ_001993	NA	#N/A	NC_040047.1	+	131954100	131956071	1972	intergenic
novel_circ_001994	ncbi_101799458	Fam92a	NC_040047.1	+	132080300	132080559	260	one_exon
novel_circ_001995	ncbi_101792353	TP53INP1	NC_040047.1	-	132624745	132624920	176	one_exon
novel_circ_001996	NA	#N/A	NC_040047.1	-	132688869	132689394	526	intergenic
novel_circ_001997	ncbi_101795678	SDC2	NC_040047.1	+	133229434	133229961	528	one_exon
novel_circ_001998	ncbi_101804222	CPQ	NC_040047.1	+	133259043	133259425	383	one_exon
[truncated: 5,756 more rows]

## Sheet: Table S3
Statistical table of differential circRNAs
id	LF_count	HF_count	LF_rpm	HF_rpm	log2(FC)	Pvalue	FDR	significant	source_gene	Symbol	chr	strand	genomic_start	genomic_end	spliced_length	annot_type
novel_circ_000009	0	3.5	0.001	266.627	18.0245	0.000669446	0.368981	yes	ncbi_101790949	LCMT2	NC_040046.1	-	569541	590310	3470	exon_intron
novel_circ_000019	3.75	11.75	209.53	1060.97	2.34016	0.0318231	1	yes	ncbi_101798581	PGM2L1	NC_040046.1	-	1020566	1028021	939	annot_exons
novel_circ_000026	2.25	5.75	130.534	419.192	1.68318	0.0432471	1	yes	ncbi_101801215	DGAT2	NC_040046.1	+	2060891	2062763	299	annot_exons
novel_circ_000033	0	5	0.001	350.526	18.4192	0.000151886	0.168246	yes	ncbi_101801215	DGAT2	NC_040046.1	+	2073319	2073532	214	one_exon
novel_circ_000044	219.5	14.5	11378.7	970.67	-3.55122	0.0117431	1	yes	ncbi_113844954	--	NC_040046.1	+	3271226	3274039	2814	antisense
novel_circ_000155	8.75	1.25	505.366	79.4867	-2.66854	0.00572624	1	yes	NA	#N/A	NC_040046.1	-	21609618	21618775	9158	intergenic
novel_circ_000159	5.25	12.5	304.161	894.807	1.55674	0.0288022	1	yes	ncbi_101795442	FRY	NC_040046.1	+	22137121	22144032	762	annot_exons
novel_circ_000216	2.75	0.25	179.056	16.1394	-3.47175	0.0463799	1	yes	ncbi_101789475	DACH1	NC_040046.1	-	40458568	40499342	24805	exon_intron
novel_circ_000219	3	0.25	179.195	16.1394	-3.47287	0.0357936	1	yes	ncbi_101789475	DACH1	NC_040046.1	-	40474232	40499342	24531	exon_intron
novel_circ_000483	9.75	2.25	684.51	171.607	-1.99596	0.0143261	1	yes	ncbi_101791338	EVA1C	NC_040046.1	-	94652736	94658978	1026	annot_exons
novel_circ_000501	0.5	2.25	21.6247	169.098	2.96711	0.0325907	1	yes	NA	#N/A	NC_040046.1	-	100709621	100759533	49913	intergenic
novel_circ_000508	2.75	0.25	227.525	16.1394	-3.81736	0.0340614	1	yes	ncbi_101803241	USP25	NC_040046.1	-	101083562	101089760	287	annot_exons
novel_circ_000666	0	1.5	0.001	121.285	16.888	0.0440694	1	yes	ncbi_101799522	Scube1	NC_040046.1	-	129659420	129681001	240	annot_exons
novel_circ_000670	0.5	3.5	30.7878	261.82	3.08815	0.0243765	1	yes	ncbi_101802708	PNPLA2	NC_040046.1	-	130274574	130288772	9663	exon_intron
novel_circ_000807	26.75	9.5	1836.67	751.768	-1.28873	0.0410619	1	yes	ncbi_101794380	BRAF	NC_040046.1	+	143283559	143295780	761	annot_exons
novel_circ_000850	13	3.75	718.787	271.947	-1.40224	0.035417	1	yes	ncbi_101802473	TMEM184B	NC_040046.1	-	149348775	149351808	338	annot_exons
novel_circ_000965	2	7.5	121.232	514.429	2.0852	0.0225285	1	yes	ncbi_101796217	Dock4	NC_040046.1	-	174390720	174435161	1772	annot_exons
novel_circ_000972	0.5	3	19.3386	195.664	3.33882	0.0332868	1	yes	ncbi_101796217	Dock4	NC_040046.1	-	174435036	174454376	491	annot_exons
novel_circ_000975	5	0.75	363.939	51.9223	-2.80927	0.0372288	1	yes	ncbi_101796217	Dock4	NC_040046.1	-	174450030	174454376	365	annot_exons
novel_circ_001211	0	2.5	0.001	169.008	17.3667	0.0445163	1	yes	ncbi_101796266	KMT2C	NC_040047.1	-	6775611	6793367	596	annot_exons
novel_circ_001275	1	3.5	43.2495	277.055	2.67942	0.02339	1	yes	ncbi_101798107	NRP1	NC_040047.1	+	14717113	14730588	448	annot_exons
novel_circ_001288	2.25	0	199.023	0.001	-17.6026	0.0282685	1	yes	ncbi_101791489	KIF5B	NC_040047.1	-	14986188	14986612	425	antisense
novel_circ_001344	3.75	9.25	224.592	660.462	1.55617	0.0244658	1	yes	ncbi_101801427	KIAA1217	NC_040047.1	-	17888110	17889512	683	annot_exons
novel_circ_001371	4	0	222.445	0.001	-17.7631	0.00172846	0.609202	yes	ncbi_101802845	PLXDC2	NC_040047.1	-	19653297	19668463	342	annot_exons
novel_circ_001389	0.75	4.25	53.2329	309.331	2.53876	0.0162991	1	yes	ncbi_101800293	VIM	NC_040047.1	-	21022158	21022331	174	one_exon
novel_circ_001410	2	0	178.864	0.001	-17.4485	0.0408888	1	yes	ncbi_101791634	KRIT1	NC_040047.1	-	23994778	24001952	1063	annot_exons
novel_circ_001441	5	0	250.981	0.001	-17.9372	0.00300151	0.895143	yes	ncbi_101791041	PHF14	NC_040047.1	+	28037950	28038298	173	annot_exons
novel_circ_001523	2	0	159.211	0.001	-17.2806	0.0377221	1	yes	ncbi_101794795	TGFBR2	NC_040047.1	+	42406378	42419924	1163	annot_exons
novel_circ_001558	1	3	43.2495	221.626	2.35737	0.0293834	1	yes	ncbi_101793899	NFATC1	NC_040047.1	-	47308541	47319066	1259	annot_exons
novel_circ_001632	8	1.25	501.176	80.3946	-2.64015	0.0163021	1	yes	ncbi_101796798	Bmper	NC_040047.1	+	60922658	60949586	1233	annot_exons
novel_circ_001685	1.75	4.75	83.7066	341.307	2.02766	0.0314972	1	yes	ncbi_101801244	FARS2	NC_040047.1	-	68650228	68745244	605	annot_exons
novel_circ_001694	3.25	0.5	256.026	36.0855	-2.8268	0.045674	1	yes	ncbi_101801557	CDYL	NC_040047.1	-	69018200	69033119	14920	exon_intron
novel_circ_001711	7.25	0.75	385.184	49.7164	-2.95375	0.0223678	1	yes	ncbi_101801990	Ripk1	NC_040047.1	+	79469654	79471650	1663	exon_intron
novel_circ_001713	0.5	4	21.6247	255.507	3.56261	0.0324467	1	yes	ncbi_101802379	SLC22A23	NC_040047.1	-	79601869	79607064	259	annot_exons
novel_circ_001719	3.75	0.5	199.04	33.8795	-2.55457	0.0426811	1	yes	ncbi_101797368	TRIO	NC_040047.1	-	80044234	80052038	555	annot_exons
novel_circ_001752	4.25	0.5	251.767	43.7028	-2.52629	0.0335714	1	yes	ncbi_101797483	COBL	NC_040047.1	-	85033283	85110138	1238	annot_exons
novel_circ_001824	1.25	157.25	52.9188	10721.6	7.66253	1.70568e-06	0.00418666	yes	ncbi_101795371	Rlc-a	NC_040047.1	+	104461097	104473957	662	annot_exons
novel_circ_001825	0.75	14.75	38.171	1012.28	4.72898	0.00181359	0.611417	yes	ncbi_101795371	Rlc-a	NC_040047.1	+	104461165	104477785	662	annot_exons
novel_circ_001854	0.5	3.25	19.3386	227.942	3.55911	0.010764	1	yes	ncbi_101804683	PIEZO2	NC_040047.1	-	107407471	107417320	521	annot_exons
novel_circ_001856	0.25	2.25	11.9554	169.098	3.82212	0.035791	1	yes	ncbi_101804683	PIEZO2	NC_040047.1	-	107482286	107506676	588	annot_exons
novel_circ_001871	14.25	47	695.767	3404.61	2.29082	0.000123923	0.160149	yes	ncbi_101803289	Cidea	NC_040047.1	+	108175414	108175583	170	one_exon
novel_circ_001873	2.25	7.5	142.351	511.009	1.8439	0.0272469	1	yes	ncbi_101803289	Cidea	NC_040047.1	-	108176217	108176565	349	antisense
novel_circ_002075	3	0	169.073	0.001	-17.3673	0.0110809	1	yes	NA	#N/A	NC_040047.1	+	146046269	146074417	28149	intergenic
novel_circ_002106	0	2.25	0.001	170.699	17.3811	0.0101164	1	yes	ncbi_101791980	LY6E	NC_040047.1	+	154488416	154489891	1476	antisense
novel_circ_002119	3	0	177.869	0.001	-17.4405	0.0226443	1	yes	ncbi_101792004	scrib	NC_040047.1	-	155435248	155447848	1068	annot_exons
novel_circ_002132	0.25	1.75	9.66931	127.299	3.71866	0.03593	1	yes	ncbi_101801968	PPP2R5A	NC_040048.1	+	1336310	1341182	299	annot_exons
novel_circ_002287	0	2	0.001	156.765	17.2582	0.0283442	1	yes	ncbi_101791443	Esrrg	NC_040048.1	-	23138448	23143272	273	annot_exons
novel_circ_002330	1.75	5.25	67.6852	443.432	2.7118	0.0340331	1	yes	ncbi_101799066	CRIM1	NC_040048.1	+	30485329	30500903	15575	intronic
novel_circ_002344	0	3	0.001	201.768	17.6223	0.039537	1	yes	ncbi_101799066	CRIM1	NC_040048.1	+	30607871	30616070	843	annot_exons
novel_circ_002488	1.75	0	120.726	0.001	-16.8814	0.044506	1	yes	ncbi_101791718	UTRN	NC_040048.1	+	48434374	48437514	439	annot_exons
novel_circ_002492	0	16.25	0.001	1237.61	20.2391	2.15974e-06	0.00418666	yes	ncbi_101791718	UTRN	NC_040048.1	+	48452229	48473881	1573	annot_exons
novel_circ_002636	0	2.25	0.001	168.19	17.3597	0.0294572	1	yes	ncbi_113843257	MARCKS	NC_040048.1	-	68466870	68467111	242	one_exon
novel_circ_002804	3	6.25	134.339	477.222	1.82878	0.0377231	1	yes	ncbi_101789416	HMBOX1	NC_040048.1	-	116048799	116067194	831	annot_exons
novel_circ_002805	0	3	0.001	212.798	17.6991	0.0113978	1	yes	ncbi_101789416	HMBOX1	NC_040048.1	-	116055663	116067194	677	annot_exons
novel_circ_002838	6	0.5	360.695	32.2789	-3.48212	0.00574215	1	yes	ncbi_101793634	WDFY3	NC_040049.1	-	162828	177277	303	annot_exons
novel_circ_002863	3	0	170.992	0.001	-17.3836	0.0197998	1	yes	ncbi_101803900	MANBA	NC_040049.1	+	6383899	6390938	3568	annot_exons
novel_circ_002864	4.5	71.5	254.54	5181.81	4.34749	8.03915e-10	6.23356e-06	yes	ncbi_101803900	MANBA	NC_040049.1	+	6385238	6390938	2229	annot_exons
novel_circ_002881	0.5	3	21.6247	205.786	3.25039	0.0401616	1	yes	ncbi_101795087	Pdlim5	NC_040049.1	-	8958566	8970880	360	annot_exons
novel_circ_002892	2.25	10.5	107.599	854.4	2.98925	0.00817305	1	yes	ncbi_101798459	GRID2	NC_040049.1	-	10414732	10461186	46455	intronic
novel_circ_002895	3.75	0.5	292.365	31.6736	-3.20641	0.0328054	1	yes	ncbi_113843518	--	NC_040049.1	+	10414867	10461322	46456	exon_intron
novel_circ_002910	0	2	0.001	165.291	17.3346	0.0386206	1	yes	ncbi_101794291	EPHA5	NC_040049.1	-	14387160	14413992	837	annot_exons
novel_circ_003031	0.25	4.75	9.66931	319.757	5.04742	0.00112393	0.487195	yes	ncbi_101801061	SLC10A7	NC_040049.1	+	34465641	34505412	35163	exon_intron
novel_circ_003071	0.75	4.25	48.6607	304.529	2.64575	0.0317469	1	yes	NA	#N/A	NC_040049.1	-	43102620	43102854	235	intergenic
novel_circ_003245	7	1	413.126	66.1584	-2.64259	0.0220804	1	yes	ncbi_101789836	MAEA	NC_040049.1	-	69379033	69383053	387	annot_exons
novel_circ_003297	25.5	0.5	1064.88	33.8795	-4.97413	0.00771642	1	yes	ncbi_101798353	CACNB4	NC_040050.1	-	2725601	2738490	12890	exon_intron
novel_circ_003317	2	0	185.741	0.001	-17.5029	0.0368959	1	yes	ncbi_101792205	TANC1	NC_040050.1	+	4220933	4226899	818	annot_exons
novel_circ_003432	0.25	2.75	18.8324	206.784	3.45684	0.0185195	1	yes	ncbi_101804331	SETD3	NC_040050.1	+	17140836	17161161	653	annot_exons
novel_circ_003611	0.25	2.75	18.8324	233.141	3.62991	0.0414669	1	yes	ncbi_101789702	GREM1	NC_040050.1	+	43916341	43916514	174	antisense
novel_circ_003652	3.75	0.25	242.918	16.1394	-3.91181	0.0067002	1	yes	ncbi_101796095	Slc25a22	NC_040050.1	-	50083853	50094101	389	annot_exons
novel_circ_003670	6.25	1	342.875	67.7591	-2.3392	0.027971	1	yes	ncbi_101796497	Pnpla2	NC_040050.1	-	50178753	50179954	1202	antisense
novel_circ_003719	95.5	28	5331.06	2141.94	-1.31551	0.00755081	1	yes	ncbi_101796497	Pnpla2	NC_040050.1	+	50179323	50179544	222	one_exon
novel_circ_003721	90.75	28	5025.58	2141.94	-1.23038	0.0130525	1	yes	ncbi_101796497	Pnpla2	NC_040050.1	+	50179329	50179550	222	one_exon
novel_circ_003891	3	0	199.826	0.001	-17.6084	0.0197678	1	yes	ncbi_101795538	MPPED2	NC_040050.1	-	61610608	61640883	426	annot_exons
novel_circ_003934	7.25	31.75	507.287	2398.98	2.24155	0.00043203	0.33033	yes	ncbi_101791540	FGFR2	NC_040051.1	+	5126165	5140436	636	annot_exons
novel_circ_004062	0	4.5	0.001	338.889	18.3705	0.000761374	0.368981	yes	ncbi_101801349	Scd1	NC_040051.1	-	20178598	20178827	230	antisense
novel_circ_004066	0.5	4.5	37.6648	306.218	3.02327	0.0181054	1	yes	ncbi_101801349	Scd1	NC_040051.1	-	20178612	20178815	204	antisense
novel_circ_004076	0.25	2.75	11.9554	207.087	4.1145	0.013825	1	yes	ncbi_101801349	Scd1	NC_040051.1	+	20179015	20179200	186	one_exon
novel_circ_004077	0	2.25	0.001	149.754	17.1922	0.026577	1	yes	ncbi_101801349	Scd1	NC_040051.1	+	20179016	20179207	192	one_exon
novel_circ_004078	0	4	0.001	289.385	18.1426	0.000332189	0.286199	yes	ncbi_101801349	Scd1	NC_040051.1	+	20179016	20179306	291	one_exon
novel_circ_004086	0.25	5.25	18.8324	372.073	4.3043	0.0011938	0.487195	yes	ncbi_101801349	Scd1	NC_040051.1	+	20179213	20179639	427	one_exon
novel_circ_004221	0	2.25	0.001	178.316	17.4441	0.0217485	1	yes	ncbi_101802739	SBF2	NC_040052.1	-	2841261	2859485	469	annot_exons
novel_circ_004243	4.75	0.5	313.064	34.1822	-3.19514	0.0270691	1	yes	ncbi_101794670	PARVA	NC_040052.1	+	3909907	3913276	405	annot_exons
novel_circ_004298	7	1.25	391.536	93.1166	-2.07203	0.0405679	1	yes	ncbi_101803541	Gls	NC_040052.1	-	8186937	8189488	374	annot_exons
novel_circ_004485	9.5	3	589.334	210.895	-1.48256	0.0464309	1	yes	ncbi_101795713	KALRN	NC_040052.1	-	27893307	27894542	389	annot_exons
novel_circ_004521	2	0	168.374	0.001	-17.3613	0.0362589	1	yes	ncbi_101804067	TNS	NC_040052.1	+	36398955	36405808	1234	annot_exons
novel_circ_004553	4.75	0.5	242.271	36.0855	-2.74713	0.0239975	1	yes	ncbi_101800037	ANK3	NC_040053.1	-	1516628	1536449	759	annot_exons
novel_circ_004645	4	0	247.996	0.001	-17.92	0.00144927	0.561883	yes	ncbi_101795345	EIF2B3	NC_040053.1	+	14523253	14529053	552	annot_exons
novel_circ_004706	2.25	5.5	124.984	440.833	1.81849	0.0297558	1	yes	ncbi_101789987	HMCN1	NC_040053.1	+	21671208	21681415	1428	annot_exons
novel_circ_004895	5.5	1	280.461	68.0617	-2.04288	0.0447004	1	yes	ncbi_101798575	Mccc1	NC_040054.1	-	8674871	8680742	839	annot_exons
novel_circ_004906	0	2.5	0.001	176.712	17.431	0.0232557	1	yes	ncbi_101804101	ap2m1	NC_040054.1	-	9257917	9262930	633	annot_exons
novel_circ_004934	2	0	115.315	0.001	-16.8152	0.0405416	1	yes	ncbi_101796087	XXYLT1	NC_040054.1	-	12691328	12709595	281	annot_exons
novel_circ_004937	3.75	0	268.121	0.001	-18.0325	0.00170341	0.609202	yes	ncbi_106015345	GPC1	NC_040054.1	+	13687490	13687648	159	one_exon
novel_circ_004943	14.75	0.75	623.126	71.2662	-3.12823	0.0174423	1	yes	ncbi_101799730	YEATS2	NC_040054.1	-	13878443	13883314	503	annot_exons
novel_circ_004983	3.25	0.25	229.497	16.1394	-3.82981	0.019843	1	yes	ncbi_101793678	Wdr33	NC_040054.1	-	17303744	17309182	745	annot_exons
novel_circ_005037	2.5	0	273.568	0.001	-18.0615	0.03553	1	yes	ncbi_101798262	TENM1	NC_040055.1	+	2088553	2091009	2457	intronic
novel_circ_005074	3.25	0	198.028	0.001	-17.5953	0.00623883	1	yes	ncbi_101798003	Acsl4	NC_040055.1	+	5986398	5998131	1867	annot_exons
novel_circ_005119	0	2.25	0.001	205.576	17.6493	0.0215218	1	yes	ncbi_101791075	GPC4	NC_040055.1	-	13319862	13335611	551	annot_exons
novel_circ_005188	2	0	155.598	0.001	-17.2475	0.0443312	1	yes	ncbi_101794584	ADAMTS17	NC_040056.1	+	3626692	3633585	543	annot_exons
novel_circ_005252	0	2	0.001	158.971	17.2784	0.0319675	1	yes	ncbi_101793829	TRIP4	NC_040056.1	-	11209970	11210885	343	annot_exons
novel_circ_005262	1.75	5.25	79.1344	362.557	2.19583	0.0414875	1	yes	ncbi_101797112	Neo1	NC_040056.1	+	12025044	12026144	276	annot_exons
novel_circ_005353	0.75	3	31.294	251.486	3.00652	0.0355115	1	yes	ncbi_101805103	Banp	NC_040056.1	+	19774333	19825775	1144	annot_exons
novel_circ_005537	2.75	0	139.732	0.001	-17.0923	0.0429985	1	yes	ncbi_101794917	FGD5	NC_040058.1	+	86338	90977	388	annot_exons
novel_circ_005555	3.5	0.5	220.473	31.6736	-2.79925	0.0323184	1	yes	ncbi_101793991	Tmcc1	NC_040058.1	+	314872	323185	1071	annot_exons
novel_circ_005614	0	3	0.001	226.129	17.7868	0.00674838	1	yes	ncbi_101804935	FGD3	NC_040058.1	+	11635513	11654415	1513	annot_exons
novel_circ_005648	3	0	187.399	0.001	-17.5158	0.004849	1	yes	ncbi_101798634	ATP2B2	NC_040058.1	-	15061474	15061956	483	one_exon
novel_circ_005660	0	24	0.001	1801.77	20.781	0.000468614	0.33033	yes	ncbi_101798997	USP4	NC_040058.1	-	16309646	16317156	5203	exon_intron
novel_circ_005661	0	19.25	0.001	1418.79	20.4362	0.000667285	0.368981	yes	ncbi_101798997	USP4	NC_040058.1	-	16310147	16317156	4702	exon_intron
novel_circ_005662	0	2.5	0.001	193.548	17.5623	0.0403167	1	yes	ncbi_101798997	USP4	NC_040058.1	-	16310775	16317156	4074	exon_intron
novel_circ_005799	3	0.25	172.318	16.1394	-3.41641	0.0313405	1	yes	ncbi_101804134	Gpx3	NC_040059.1	+	7843100	7843340	241	one_exon
novel_circ_005900	0	2.5	0.001	184.632	17.4943	0.00708908	1	yes	ncbi_101798859	Unk	NC_040060.1	+	156613	176911	20299	antisense
novel_circ_006106	0	1.75	0.001	126.001	16.9431	0.0469155	1	yes	ncbi_101801274	SPECC1L	NC_040061.1	-	6547952	6552387	2002	annot_exons
novel_circ_006172	0.5	6.5	58.6441	473.719	3.01397	0.0188028	1	yes	ncbi_101797680	TAP1	NC_040062.1	+	468137	516908	46144	exon_intron
novel_circ_006188	5.75	29.75	222.394	2038.3	3.19618	0.0462763	1	yes	ncbi_101794275	TNXB	NC_040062.1	-	472451	507622	3577	exon_intron
novel_circ_006228	2.5	0	142.49	0.001	-17.1205	0.0445853	1	yes	ncbi_101790497	Mr1	NC_040062.1	+	487202	493819	6084	exon_intron
novel_circ_006234	66.75	2	3234.71	147.547	-4.45438	0.0025474	0.790101	yes	ncbi_101794275	TNXB	NC_040062.1	-	487554	494170	6617	intronic
novel_circ_006236	0	3	0.001	190.95	17.5428	0.0358241	1	yes	ncbi_101794275	TNXB	NC_040062.1	-	504653	511818	2991	exon_intron
novel_circ_006243	1	18.75	82.555	1337.34	4.01787	0.00068358	0.368981	yes	ncbi_101794275	TNXB	NC_040062.1	-	507490	508329	840	exon_intron
novel_circ_006280	0	79.75	0.001	5999.3	22.5164	4.37725e-07	0.00169706	yes	ncbi_106019355	CLEC2D	NC_040062.1	+	1063743	1153642	89900	exon_intron
novel_circ_006281	24.5	0	1171.63	0.001	-20.1601	0.0045564	1	yes	ncbi_101796643	CLEC2D	NC_040062.1	+	1094790	1129548	28061	exon_intron
novel_circ_006284	0	11.5	0.001	775.4	19.5646	0.00238029	0.769032	yes	ncbi_101797323	--	NC_040062.1	-	1129515	1153608	22884	exon_intron
novel_circ_006289	1	8.25	61.5756	595.093	3.27268	0.0136423	1	yes	ncbi_113845379	CLEC2D	NC_040062.1	-	1164403	1172109	5990	exon_intron
novel_circ_006310	2.5	0	146.121	0.001	-17.1568	0.0183714	1	yes	ncbi_101792204	Pnpla7	NC_040063.1	+	1703507	1711001	540	annot_exons
novel_circ_006314	0	4.5	0.001	285.063	18.1209	0.0298079	1	yes	ncbi_101795099	NELFB	NC_040063.1	+	2042779	2046997	641	annot_exons
novel_circ_006316	0	2.25	0.001	165.287	17.3346	0.0245791	1	yes	ncbi_101793026	Pappa	NC_040063.1	+	3325658	3326726	1069	one_exon
novel_circ_006352	6	16.5	287.005	1201.15	2.06527	0.00712925	1	yes	ncbi_101791545	Nacc2	NC_040063.1	+	9040713	9046382	833	annot_exons
novel_circ_006369	9.75	22.5	652.43	1550.68	1.24901	0.0401752	1	yes	ncbi_101803060	DENND1A	NC_040063.1	-	10108916	10132397	375	annot_exons
novel_circ_006373	0	2	0.001	129.808	16.986	0.0454954	1	yes	ncbi_101803060	DENND1A	NC_040063.1	-	10140324	10150552	316	annot_exons
novel_circ_006402	4	0	378.707	0.001	-18.5307	0.00396952	1	yes	ncbi_101798630	MVB12B	NC_040063.1	+	11139304	11152240	578	annot_exons
novel_circ_006410	3.75	0.5	259.325	34.1822	-2.92344	0.0360811	1	yes	ncbi_101796318	ANGPTL2	NC_040063.1	-	11583378	11584234	857	one_exon
novel_circ_006473	0.5	8.75	19.3386	577.742	4.90087	0.0143929	1	yes	ncbi_106016586	--	NC_040064.1	-	2373183	2384011	10829	antisense
novel_circ_006669	80.25	3.75	5046.13	257.405	-4.29306	0.00895145	1	yes	ncbi_101799068	UBC	NC_040065.1	-	9382328	9383011	684	one_exon
novel_circ_006689	15.5	4.75	1295.61	337.891	-1.93901	0.0449073	1	yes	ncbi_101799068	UBC	NC_040065.1	+	9382577	9383032	456	antisense
novel_circ_006691	41	7.25	2077.39	538.574	-1.94756	0.0389873	1	yes	ncbi_101799068	UBC	NC_040065.1	-	9382605	9383060	456	one_exon
novel_circ_006695	2.75	0	322.543	0.001	-18.2991	0.037168	1	yes	ncbi_101799068	UBC	NC_040065.1	-	9382628	9383311	684	one_exon
novel_circ_006696	4.5	0.5	408.536	31.9763	-3.67539	0.0192559	1	yes	ncbi_101799068	UBC	NC_040065.1	+	9382628	9383311	684	antisense
novel_circ_006777	0.25	3.5	9.66931	260.917	4.75403	0.0011853	0.487195	yes	ncbi_101791454	Jph2	NC_040066.1	-	1747916	1748698	781	annot_exons
novel_circ_006817	3.25	0.25	228.17	15.8368	-3.84875	0.0124916	1	yes	ncbi_101799787	NCOA6	NC_040066.1	-	6975485	6977609	1267	annot_exons
novel_circ_006833	0	1.75	0.001	137.122	17.0651	0.0234683	1	yes	ncbi_101798786	NFATC2	NC_040066.1	-	8039006	8041097	679	annot_exons
novel_circ_006884	4.75	17.25	282.555	1280.23	2.1798	0.0129579	1	yes	ncbi_101796910	HSPG2	NC_040067.1	+	465889	466394	506	intronic
novel_circ_007009	0.5	3.25	28.5017	216.215	2.92335	0.047311	1	yes	ncbi_101793577	HIVEP3	NC_040069.1	+	5050049	5059962	5804	annot_exons
novel_circ_007048	0.75	3	31.294	227.336	2.86086	0.0364543	1	yes	ncbi_101794549	ARHGAP32	NC_040070.1	-	1395081	1437789	901	annot_exons
novel_circ_007096	2	0	137.272	0.001	-17.0667	0.0286173	1	yes	ncbi_101797140	APOA1	NC_040070.1	-	6402810	6403047	238	one_exon
novel_circ_007142	3	0	177.869	0.001	-17.4405	0.0226342	1	yes	ncbi_101794530	DENND2C	NC_040072.1	+	227329	230180	1393	exon_intron
novel_circ_007153	1.5	12.5	105.158	868.85	3.04655	0.000289579	0.280675	yes	ncbi_101790322	CR1	NC_040072.1	+	887206	896836	3186	annot_exons
novel_circ_007248	0	6.25	0.001	395.92	18.5949	0.0188731	1	yes	ncbi_101792066	Aoc3	NC_040073.1	-	4482445	4486082	3368	exon_intron
novel_circ_007351	4.5	0.5	332.211	43.7028	-2.9263	0.0373124	1	yes	ncbi_101803320	wdr70	NC_040075.1	+	12162655	12167900	305	annot_exons
novel_circ_007385	8.25	1	472.292	86.8004	-2.44391	0.00888897	1	yes	ncbi_101799557	PLPP1	NC_040075.1	-	17296933	17311269	11568	exon_intron
novel_circ_007405	5	0.75	316.449	59.8423	-2.40274	0.0351869	1	yes	ncbi_101799717	PIK3R1	NC_040075.1	+	22082133	22087359	582	annot_exons
novel_circ_007491	2.75	0.25	227.525	18.0427	-3.65653	0.0340337	1	yes	ncbi_101791347	Gda	NC_040075.1	-	36146497	36154710	660	annot_exons
novel_circ_007527	12.5	0.75	673.86	71.2662	-3.24116	0.000759934	0.368981	yes	NA	#N/A	NC_040075.1	+	45732913	45804442	71530	intergenic
novel_circ_007588	3.75	0	165.615	0.001	-17.3375	0.0388769	1	yes	ncbi_101792421	FER	NC_040075.1	+	55748603	55790755	1305	annot_exons
novel_circ_007618	14.5	1	643.12	63.9525	-3.33002	0.0331669	1	yes	ncbi_101796233	LVRN	NC_040075.1	-	62703854	62707658	410	annot_exons
novel_circ_007715	0	2.25	0.001	189.043	17.5284	0.0288421	1	yes	ncbi_101794767	RICTOR	NW_020866261.1	-	116122	139556	23435	exon_intron
novel_circ_007716	0	5.75	0.001	430.015	18.714	6.74129e-05	0.104544	yes	ncbi_101794767	RICTOR	NW_020866261.1	-	116122	141727	25606	exon_intron
novel_circ_007729	3	11	116.032	810.609	2.80449	0.00778462	1	yes	ncbi_101797743	KIF2A	NW_020866360.1	-	180600	194438	384	annot_exons
novel_circ_007733	0.75	4	29.0079	285.578	3.29937	0.00987554	1	yes	NA	#N/A	NW_020866439.1	-	91959	97615	5658	intergenic
novel_circ_007746	0.5	2.75	19.3386	198.172	3.35719	0.0330647	1	yes	ncbi_101793805	NIPBL	NW_020866936.1	+	170702	174032	499	annot_exons

## Sheet: Table S4
Functional enrichment analysis of source genes
Category	Term	Count	%	PValue	Genes	List Total	Pop Hits	Pop Total	Fold Enrichment	Bonferroni	Benjamini	FDR
GOTERM_MF_DIRECT	GO:0005085~guanyl-nucleotide exchange factor activity	9	8.10811	4.36609e-05	FGD3, DENND2C, DOCK4, EIF2B3, FGD5, TRIO, DENND1A, SBF2, KALRN	107	227	18797	6.965	0.0153375	0.015456	0.015456
GOTERM_BP_DIRECT	GO:0030036~actin cytoskeleton organization	9	8.10811	4.74514e-05	FER, TNXB, SPECC1L, COBL, RICTOR, PARVA, HMCN1, UTRN, PDLIM5	105	254	20408	6.88684	0.0543655	0.0475183	0.0473972
GOTERM_CC_DIRECT	GO:0005737~cytoplasm	60	54.0541	4.76994e-05	NRP1, TENM1, DOCK4, TRIO, SETD3, FRY, FARS2, GLS, DACH1, MAEA, KIF5B, NELFB, HMCN1, SBF2, DGAT2, USP4, COBL, PPP2R5A, SCRIB, ACSL4, CDYL, ANK3, HSPG2, PGM2L1, TGFBR2, CACNB4, KIF2A, SPECC1L, WDFY3, UTRN, PIK3R1, KALRN, FGD3, HMBOX1, FGD5, UNK, UBC, KRIT1, HIVEP3, RIPK1, PDLIM5, SLC25A22, AOC3, USP25, EIF2B3, LVRN, CIDEA, TRIP4, NFATC2, ATP2B2, BRAF, NFATC1, PARVA, ARHGAP32, FER, MARCKS, PHF14, VI…	109	7625	21301	1.53775	0.0122313	0.0123064	0.0115909
GOTERM_BP_DIRECT	GO:0007528~neuromuscular junction development	5	4.5045	8.07447e-05	CACNB4, ANK3, UTRN, KALRN, FGFR2	105	45	20408	21.5958	0.0907372	0.0475183	0.0473972
GOTERM_MF_DIRECT	GO:0005515~protein binding	50	45.045	0.000118002	NRP1, TENM1, GDA, DENND1A, GLS, NIPBL, JPH2, DACH1, BMPER, KIF5B, PIEZO2, NELFB, XXYLT1, SBF2, NEO1, AP2M1, EPHA5, GRID2, USP4, COBL, APOA1, PPP2R5A, SCRIB, CDYL, ANK3, HSPG2, TGFBR2, CACNB4, UTRN, KMT2C, PIK3R1, HMBOX1, UBC, KRIT1, RICTOR, RIPK1, PDLIM5, BANP, CIDEA, NFATC2, ESRRG, BRAF, NFATC1, PARVA, ARHGAP32, FER, VIM, CLEC2D, FGFR2, PNPLA2	107	5443	18797	1.61375	0.0409146	0.0208864	0.0208864
GOTERM_CC_DIRECT	GO:0045202~synapse	16	14.4144	0.000192321	GRID2, DENND1A, ATP2B2, SCRIB, ANK3, GLS, ARHGAP32, TANC1, MARCKS, CACNB4, GPC1, GPC4, UTRN, PDLIM5, AP2M1, LY6E	109	1019	21301	3.06845	0.0484126	0.0238487	0.0224622
GOTERM_CC_DIRECT	GO:0016020~membrane	59	53.1532	0.000277311	NRP1, TENM1, DOCK4, DENND1A, JPH2, MAEA, EVA1C, KIF5B, PIEZO2, SCD1, XXYLT1, SBF2, NEO1, AP2M1, EPHA5, GRID2, DGAT2, COBL, PPP2R5A, TAP1, SCRIB, ACSL4, ANK3, HSPG2, MR1, TGFBR2, SLC22A23, WDFY3, PLPP1, LY6E, PIK3R1, FGD5, SCUBE1, GPC1, UBC, MVB12B, KRIT1, RIPK1, GPC4, PDLIM5, SLC25A22, AOC3, TMEM184B, SLC10A7, PNPLA7, LVRN, CRIM1, ATP2B2, BRAF, PARVA, PLXDC2, ARHGAP32, FER, MARCKS, TMCC1, VIM, CL…	109	7870	21301	1.46504	0.069056	0.0238487	0.0224622
GOTERM_BP_DIRECT	GO:0003148~outflow tract septum morphogenesis	4	3.6036	0.000344023	NRP1, PARVA, FGFR2, TGFBR2	105	27	20408	28.7944	0.333243	0.133384	0.133044
GOTERM_BP_DIRECT	GO:0007411~axon guidance	7	6.30631	0.000453302	EPHA5, NRP1, TRIO, KIF5B, ANK3, NEO1, KALRN	105	192	20408	7.08611	0.413809	0.133384	0.133044
GOTERM_CC_DIRECT	GO:0005829~cytosol	39	35.1351	0.000555892	NRP1, DOCK4, GDA, KMT2C, DENND1A, PIK3R1, KALRN, GLS, NIPBL, HMBOX1, DACH1, GPC1, KIF5B, MVB12B, UBC, HIVEP3, NELFB, RIPK1, PDLIM5, SBF2, USP25, DGAT2, NCOA6, USP4, TRIP4, APOA1, PPP2R5A, NFATC2, SCRIB, BRAF, PARVA, TGFBR2, FER, MARCKS, WDFY3, VIM, TMCC1, UTRN, PNPLA2	109	4517	21301	1.68728	0.133645	0.0331243	0.0311984
GOTERM_BP_DIRECT	GO:0019915~lipid storage	4	3.6036	0.00057268	DGAT2, CIDEA, APOA1, PNPLA2	105	32	20408	24.2952	0.490747	0.134809	0.134465
GOTERM_CC_DIRECT	GO:0005938~cell cortex	7	6.30631	0.000641943	ARHGAP32, FER, MARCKS, COBL, HMCN1, FRY, FGFR2	109	206	21301	6.64055	0.152678	0.0331243	0.0311984
GOTERM_BP_DIRECT	GO:0048565~digestive tract development	4	3.6036	0.000747352	NIPBL, COBL, FGFR2, TGFBR2	105	35	20408	22.2128	0.585511	0.146606	0.146232
GOTERM_CC_DIRECT	GO:0005886~plasma membrane	47	42.3423	0.00129893	NRP1, TENM1, DOCK4, DENND1A, PIK3R1, JPH2, FGD5, SCUBE1, MAEA, GPC1, EVA1C, MVB12B, PIEZO2, KRIT1, RIPK1, GPC4, NEO1, AP2M1, EPHA5, AOC3, GRID2, SLC10A7, LVRN, USP4, CRIM1, COBL, PPP2R5A, ATP2B2, ACSL4, SCRIB, BRAF, PARVA, ANK3, PLXDC2, MR1, TGFBR2, FER, MARCKS, CACNB4, WDFY3, VIM, UTRN, CLEC2D, PLPP1, FGFR2, PNPLA2, LY6E	109	6098	21301	1.5062	0.284906	0.0558538	0.0526065
GOTERM_CC_DIRECT	GO:0098978~glutamatergic synapse	11	9.90991	0.00199803	NRP1, TANC1, GRID2, MARCKS, TRIO, CACNB4, ATP2B2, SCRIB, GPC4, KALRN, AP2M1	109	663	21301	3.2423	0.403102	0.0732723	0.0690123
GOTERM_BP_DIRECT	GO:0006651~diacylglycerol biosynthetic process	3	2.7027	0.00224892	DGAT2, PLPP1, PNPLA2	105	14	20408	41.649	0.929505	0.378139	0.377175
GOTERM_CC_DIRECT	GO:0005856~cytoskeleton	17	15.3153	0.00243817	TENM1, COBL, TRIP4, PARVA, ANK3, FRY, KALRN, FGD3, FGD5, FER, MARCKS, MAEA, KIF2A, KIF5B, SPECC1L, KRIT1, VIM	109	1441	21301	2.30546	0.467311	0.0732723	0.0690123
GOTERM_CC_DIRECT	GO:0009986~cell surface	12	10.8108	0.00279121	GREM1, AOC3, NRP1, SCUBE1, GPC1, APOA1, ANK3, GPC4, NEO1, CLEC2D, FGFR2, TGFBR2	109	813	21301	2.88446	0.513802	0.0732723	0.0690123
GOTERM_CC_DIRECT	GO:0043005~neuron projection	10	9.00901	0.00284001	EPHA5, NRP1, TENM1, KIF5B, ATP2B2, BRAF, VIM, PIK3R1, ANK3, KALRN	109	582	21301	3.35777	0.519902	0.0732723	0.0690123
GOTERM_CC_DIRECT	GO:0005811~lipid particle	5	4.5045	0.00327115	DGAT2, PNPLA7, CIDEA, ACSL4, PNPLA2	109	120	21301	8.14258	0.570589	0.0767233	0.0722627
KEGG_PATHWAY	mmu05161:Hepatitis B	6	5.40541	0.00332487	NFATC2, NFATC1, BRAF, PIK3R1, HSPG2, TGFBR2	59	163	9330	5.82094	0.489693	0.674949	0.674949
GOTERM_BP_DIRECT	GO:0034446~substrate adhesion-dependent cell spreading	4	3.6036	0.00356366	NRP1, FER, BRAF, PARVA	105	60	20408	12.9575	0.985087	0.524304	0.522968
GOTERM_CC_DIRECT	GO:0045211~postsynaptic membrane	7	6.30631	0.00375374	NRP1, GRID2, MARCKS, ATP2B2, SCRIB, ANK3, UTRN	109	292	21301	4.68477	0.621025	0.0807053	0.0760132
GOTERM_BP_DIRECT	GO:0001525~angiogenesis	7	6.30631	0.00403048	GREM1, EPHA5, NRP1, KRIT1, PARVA, HSPG2, FGFR2	105	295	20408	4.61198	0.991413	0.525658	0.524318
GOTERM_BP_DIRECT	GO:0031532~actin cytoskeleton reorganization	4	3.6036	0.00446608	NRP1, FER, RICTOR, PARVA	105	65	20408	11.9607	0.994871	0.525658	0.524318
GOTERM_CC_DIRECT	GO:0043025~neuronal cell body	10	9.00901	0.00635265	EPHA5, NRP1, TANC1, DENND1A, GPC1, COBL, ATP2B2, ACSL4, NEO1, KALRN	109	659	21301	2.96543	0.806835	0.12365	0.116461
GOTERM_CC_DIRECT	GO:0005796~Golgi lumen	3	2.7027	0.00708098	GPC1, GPC4, HSPG2	109	25	21301	23.4506	0.840129	0.12365	0.116461
GOTERM_CC_DIRECT	GO:0030018~Z disc	5	4.5045	0.00718895	JPH2, PPP2R5A, PARVA, ANK3, PDLIM5	109	150	21301	6.51407	0.844553	0.12365	0.116461
GOTERM_MF_DIRECT	GO:0003779~actin binding	8	7.20721	0.00734239	FER, MARCKS, SETD3, MAEA, COBL, PARVA, UTRN, PDLIM5	107	398	18797	3.53111	0.926377	0.866402	0.866402
GOTERM_BP_DIRECT	GO:0009887~animal organ morphogenesis	5	4.5045	0.00992606	GREM1, NRP1, HSPG2, FGFR2, TGFBR2	105	164	20408	5.92567	0.999992	1	0.998299
GOTERM_MF_DIRECT	GO:0042802~identical protein binding	21	18.9189	0.0103434	AOC3, TENM1, GRID2, USP4, NCOA6, GPX3, APOA1, ESRRG, BRAF, CDYL, GLS, HMBOX1, MARCKS, SCUBE1, KIF5B, RIPK1, TMCC1, VIM, SBF2, FGFR2, BANP	107	2055	18797	1.7952	0.974793	0.915393	0.915393
GOTERM_CC_DIRECT	GO:0042995~cell projection	14	12.6126	0.0103579	EPHA5, TRIO, DENND1A, COBL, SCRIB, ANK3, ARHGAP32, FGD5, FER, WDFY3, VIM, UTRN, PDLIM5, SBF2	109	1246	21301	2.19575	0.931866	0.167021	0.157311
GOTERM_CC_DIRECT	GO:0005912~adherens junction	5	4.5045	0.0114836	EPHA5, FER, SCRIB, HMCN1, PDLIM5	109	172	21301	5.68087	0.949203	0.169824	0.15995
GOTERM_CC_DIRECT	GO:0015629~actin cytoskeleton	6	5.40541	0.0118482	ARHGAP32, FER, MAEA, SPECC1L, PARVA, PDLIM5	109	268	21301	4.37512	0.953814	0.169824	0.15995
GOTERM_CC_DIRECT	GO:0005783~endoplasmic reticulum	17	15.3153	0.012603	AOC3, TENM1, USP25, SLC10A7, DGAT2, PNPLA7, TAP1, ATP2B2, ACSL4, MR1, ARHGAP32, FGD5, JPH2, TMCC1, SCD1, XXYLT1, CLEC2D	109	1715	21301	1.93713	0.962079	0.171136	0.161186
GOTERM_BP_DIRECT	GO:0045893~positive regulation of transcription, DNA-templated	10	9.00901	0.0135104	GREM1, HMBOX1, SETD3, NCOA6, NFATC2, TRIP4, HIVEP3, NFATC1, ESRRG, BANP	105	742	20408	2.61943	1	1	0.998299
GOTERM_CC_DIRECT	GO:1990578~perinuclear endoplasmic reticulum membrane	2	1.8018	0.0151343	DGAT2, PIK3R1	109	3	21301	130.281	0.980444	0.186675	0.175822
GOTERM_CC_DIRECT	GO:0042734~presynaptic membrane	5	4.5045	0.0151945	MARCKS, DENND1A, ATP2B2, SCRIB, GPC4	109	187	21301	5.22519	0.98075	0.186675	0.175822
KEGG_PATHWAY	mmu03320:PPAR signaling pathway	4	3.6036	0.0177518	UBC, APOA1, ACSL4, SCD1	59	89	9330	7.10722	0.973166	0.831203	0.831203
GOTERM_BP_DIRECT	GO:0006468~protein phosphorylation	9	8.10811	0.0180376	EPHA5, FER, TRIO, RIPK1, BRAF, PIK3R1, KALRN, FGFR2, TGFBR2	105	650	20408	2.69116	1	1	0.998299
GOTERM_BP_DIRECT	GO:0051491~positive regulation of filopodium assembly	3	2.7027	0.0185346	NRP1, TENM1, PIK3R1	105	41	20408	14.2216	1	1	0.998299
GOTERM_BP_DIRECT	GO:0048701~embryonic cranial skeleton morphogenesis	3	2.7027	0.0185346	NIPBL, FGFR2, TGFBR2	105	41	20408	14.2216	1	1	0.998299
GOTERM_BP_DIRECT	GO:0042060~wound healing	4	3.6036	0.0187239	NFATC1, SCRIB, FGFR2, TGFBR2	105	110	20408	7.06771	1	1	0.998299
GOTERM_MF_DIRECT	GO:0019901~protein kinase binding	9	8.10811	0.0198521	NRP1, FER, CACNB4, KIF2A, TRIP4, RICTOR, VIM, PIK3R1, UTRN	107	598	18797	2.64391	0.999174	1	1
GOTERM_BP_DIRECT	GO:1900026~positive regulation of substrate adhesion-dependent cell spreading	3	2.7027	0.020277	NRP1, APOA1, BRAF	105	43	20408	13.5601	1	1	0.998299
GOTERM_BP_DIRECT	GO:0007507~heart development	6	5.40541	0.0205027	NRP1, NIPBL, NCOA6, NFATC1, PDLIM5, TGFBR2	105	307	20408	3.7986	1	1	0.998299
GOTERM_BP_DIRECT	GO:0016477~cell migration	6	5.40541	0.023162	NRP1, GPC1, SPECC1L, NFATC2, SCRIB, GPC4	105	317	20408	3.67877	1	1	0.998299
GOTERM_CC_DIRECT	GO:0044295~axonal growth cone	3	2.7027	0.0246901	KIF5B, COBL, NEO1	109	48	21301	12.2139	0.998419	0.287095	0.270404
GOTERM_BP_DIRECT	GO:0001816~cytokine production	3	2.7027	0.0249171	USP25, NFATC2, NFATC1	105	48	20408	12.1476	1	1	0.998299
GOTERM_BP_DIRECT	GO:0060916~mesenchymal cell proliferation involved in lung development	2	1.8018	0.0252243	PHF14, FGFR2	105	5	20408	77.7448	1	1	0.998299
GOTERM_BP_DIRECT	GO:1905064~negative regulation of vascular smooth muscle cell differentiation	2	1.8018	0.0252243	NFATC2, NFATC1	105	5	20408	77.7448	1	1	0.998299
GOTERM_CC_DIRECT	GO:0030176~integral component of endoplasmic reticulum membrane	4	3.6036	0.0257871	DGAT2, TAP1, SCD1, XXYLT1	109	125	21301	6.2535	0.998818	0.287095	0.270404
KEGG_PATHWAY	mmu04360:Axon guidance	5	4.5045	0.0257941	EPHA5, NRP1, NFATC2, PIK3R1, NEO1	59	181	9330	4.36839	0.994901	0.831203	0.831203
GOTERM_CC_DIRECT	GO:0048471~perinuclear region of cytoplasm	10	9.00901	0.0273241	EPHA5, TENM1, DGAT2, KIF5B, COBL, NFATC1, VIM, PIK3R1, SBF2, KALRN	109	842	21301	2.32093	0.999213	0.287095	0.270404
GOTERM_CC_DIRECT	GO:0005576~extracellular region	17	15.3153	0.0278193	TENM1, TNXB, GPX3, CRIM1, APOA1, HSPG2, GREM1, SCUBE1, BMPER, GPC1, EVA1C, PAPPA, ADAMTS17, ANGPTL2, GPC4, HMCN1, FGFR2	109	1883	21301	1.7643	0.99931	0.287095	0.270404
GOTERM_MF_DIRECT	GO:0070052~collagen V binding	2	1.8018	0.0278827	GPC1, HSPG2	107	5	18797	70.2692	0.999955	1	1
GOTERM_BP_DIRECT	GO:0007010~cytoskeleton organization	4	3.6036	0.0283051	FGD3, MAEA, RICTOR, VIM	105	129	20408	6.02673	1	1	0.998299
GOTERM_MF_DIRECT	GO:0004672~protein kinase activity	8	7.20721	0.0290952	EPHA5, FER, TRIO, RIPK1, BRAF, KALRN, FGFR2, TGFBR2	107	525	18797	2.67692	0.999971	1	1
KEGG_PATHWAY	mmu04975:Fat digestion and absorption	3	2.7027	0.0291394	DGAT2, APOA1, PLPP1	59	43	9330	11.0327	0.997455	0.831203	0.831203
GOTERM_BP_DIRECT	GO:0048488~synaptic vesicle endocytosis	3	2.7027	0.029945	DENND1A, SCRIB, AP2M1	105	53	20408	11.0016	1	1	0.998299
GOTERM_BP_DIRECT	GO:0007157~heterophilic cell-cell adhesion via plasma membrane cell adhesion molecules	3	2.7027	0.029945	TENM1, GRID2, HMCN1	105	53	20408	11.0016	1	1	0.998299
GOTERM_BP_DIRECT	GO:0051347~positive regulation of transferase activity	2	1.8018	0.030193	APOA1, RIPK1	105	6	20408	64.7873	1	1	0.998299
GOTERM_CC_DIRECT	GO:0005789~endoplasmic reticulum membrane	11	9.90991	0.0319946	ARHGAP32, JPH2, SLC10A7, DGAT2, PNPLA7, TAP1, ACSL4, TMCC1, SCD1, XXYLT1, MR1	109	1008	21301	2.13258	0.999773	0.311128	0.293039
GOTERM_MF_DIRECT	GO:0030165~PDZ domain binding	4	3.6036	0.0324123	DOCK4, GRID2, CRIM1, ATP2B2	107	123	18797	5.71294	0.999991	1	1
GOTERM_CC_DIRECT	GO:0000785~chromatin	7	6.30631	0.0325599	NIPBL, FER, SETD3, NACC2, PHF14, NFATC2, NFATC1	109	470	21301	2.91054	0.999805	0.311128	0.293039
GOTERM_MF_DIRECT	GO:0016301~kinase activity	9	8.10811	0.0333505	EPHA5, FER, TRIO, RIPK1, BRAF, PIK3R1, KALRN, FGFR2, TGFBR2	107	661	18797	2.39192	0.999994	1	1
GOTERM_BP_DIRECT	GO:0006629~lipid metabolic process	9	8.10811	0.0336948	TNXB, DGAT2, PNPLA7, CIDEA, APOA1, ACSL4, SCD1, PLPP1, PNPLA2	105	733	20408	2.38644	1	1	0.998299
GOTERM_BP_DIRECT	GO:1905475~regulation of protein localization to membrane	2	1.8018	0.0351366	GPC1, GPC4	105	7	20408	55.532	1	1	0.998299
GOTERM_BP_DIRECT	GO:0042634~regulation of hair cycle	2	1.8018	0.0351366	NIPBL, NFATC1	105	7	20408	55.532	1	1	0.998299
GOTERM_BP_DIRECT	GO:0035336~long-chain fatty-acyl-CoA metabolic process	2	1.8018	0.0351366	DGAT2, ACSL4	105	7	20408	55.532	1	1	0.998299
KEGG_PATHWAY	mmu04650:Natural killer cell mediated cytotoxicity	4	3.6036	0.0352473	NFATC2, NFATC1, BRAF, PIK3R1	59	116	9330	5.45295	0.999289	0.831203	0.831203
GOTERM_BP_DIRECT	GO:0007162~negative regulation of cell adhesion	3	2.7027	0.0353387	EPHA5, PIK3R1, HSPG2	105	58	20408	10.0532	1	1	0.998299
GOTERM_MF_DIRECT	GO:0030331~estrogen receptor binding	3	2.7027	0.0360259	NCOA6, TRIP4, PIK3R1	107	53	18797	9.94375	0.999998	1	1
GOTERM_BP_DIRECT	GO:0030838~positive regulation of actin filament polymerization	3	2.7027	0.0364594	TENM1, FER, RICTOR	105	59	20408	9.88281	1	1	0.998299
GOTERM_BP_DIRECT	GO:0030514~negative regulation of BMP signaling pathway	3	2.7027	0.0364594	GREM1, BMPER, CRIM1	105	59	20408	9.88281	1	1	0.998299
GOTERM_BP_DIRECT	GO:0051496~positive regulation of stress fiber assembly	3	2.7027	0.0375938	NRP1, APOA1, BRAF	105	60	20408	9.7181	1	1	0.998299
KEGG_PATHWAY	mmu05205:Proteoglycans in cancer	5	4.5045	0.0382238	GPC1, BRAF, PIK3R1, ANK3, HSPG2	59	205	9330	3.85697	0.999619	0.831203	0.831203
GOTERM_BP_DIRECT	GO:0010628~positive regulation of gene expression	8	7.20721	0.038952	NFATC2, NFATC1, RIPK1, BRAF, VIM, PIK3R1, ANK3, FGFR2	105	619	20408	2.51195	1	1	0.998299
GOTERM_MF_DIRECT	GO:0019838~growth factor binding	3	2.7027	0.0398272	EPHA5, NRP1, TNXB	107	56	18797	9.41105	0.999999	1	1
GOTERM_CC_DIRECT	GO:0099026~anchored component of presynaptic membrane	2	1.8018	0.0398554	MARCKS, GPC4	109	8	21301	48.8555	0.999972	0.367239	0.345888
KEGG_PATHWAY	mmu04660:T cell receptor signaling pathway	4	3.6036	0.0400088	PPP2R5A, NFATC2, NFATC1, PIK3R1	59	122	9330	5.18477	0.999738	0.831203	0.831203
GOTERM_BP_DIRECT	GO:0032489~regulation of Cdc42 protein signal transduction	2	1.8018	0.0400553	NRP1, APOA1	105	8	20408	48.5905	1	1	0.998299
GOTERM_BP_DIRECT	GO:0060463~lung lobe morphogenesis	2	1.8018	0.0400553	FGFR2, TGFBR2	105	8	20408	48.5905	1	1	0.998299
GOTERM_BP_DIRECT	GO:0016310~phosphorylation	8	7.20721	0.0406851	EPHA5, FER, TRIO, RIPK1, BRAF, KALRN, FGFR2, TGFBR2	105	625	20408	2.48783	1	1	0.998299
KEGG_PATHWAY	mmu04015:Rap1 signaling pathway	5	4.5045	0.0436381	DOCK4, KRIT1, BRAF, PIK3R1, FGFR2	59	214	9330	3.69476	0.999878	0.831203	0.831203
KEGG_PATHWAY	mmu04152:AMPK signaling pathway	4	3.6036	0.0442143	CIDEA, PPP2R5A, PIK3R1, SCD1	59	127	9330	4.98065	0.999892	0.831203	0.831203
GOTERM_BP_DIRECT	GO:0070307~lens fiber cell development	2	1.8018	0.0449491	VIM, FGFR2	105	9	20408	43.1915	1	1	0.998299
GOTERM_CC_DIRECT	GO:0070161~anchoring junction	6	5.40541	0.0455372	FER, SPECC1L, KRIT1, SCRIB, PARVA, HMCN1	109	383	21301	3.06144	0.999994	0.405124	0.38157
GOTERM_CC_DIRECT	GO:0030424~axon	7	6.30631	0.0476171	EPHA5, NRP1, COBL, WDFY3, VIM, ANK3, SBF2	109	516	21301	2.65107	0.999997	0.409507	0.385698
GOTERM_MF_DIRECT	GO:0008289~lipid binding	6	5.40541	0.0486285	FER, DENND1A, MVB12B, APOA1, WDFY3, AP2M1	107	351	18797	3.00296	1	1	1
GOTERM_MF_DIRECT	GO:0046872~metal ion binding	29	26.1261	0.0488063	NRP1, GDA, KMT2C, KALRN, FGD3, FGD5, UNK, MAEA, ADAMTS17, HIVEP3, SCD1, XXYLT1, PDLIM5, AOC3, LVRN, USP4, MCCC1, TRIP4, TAP1, ESRRG, ATP2B2, BRAF, HSPG2, PGM2L1, TGFBR2, PAPPA, MPPED2, PHF14, WDFY3	107	3655	18797	1.39385	1	1	1
GOTERM_BP_DIRECT	GO:0003149~membranous septum morphogenesis	2	1.8018	0.0498182	FGFR2, TGFBR2	105	10	20408	38.8724	1	1	0.998299
GOTERM_BP_DIRECT	GO:0010873~positive regulation of cholesterol esterification	2	1.8018	0.0498182	APOA1, SCD1	105	10	20408	38.8724	1	1	0.998299
GOTERM_BP_DIRECT	GO:1905274~regulation of modification of postsynaptic actin cytoskeleton	2	1.8018	0.0498182	MARCKS, KALRN	105	10	20408	38.8724	1	1	0.998299
KEGG_PATHWAY	mmu04380:Osteoclast differentiation	4	3.6036	0.0513848	NFATC2, NFATC1, PIK3R1, TGFBR2	59	135	9330	4.6855	0.999976	0.831203	0.831203
GOTERM_MF_DIRECT	GO:0005524~ATP binding	15	13.5135	0.0515942	EPHA5, TRIO, MCCC1, TAP1, ATP2B2, ACSL4, BRAF, KALRN, FARS2, TGFBR2, FER, KIF2A, KIF5B, RIPK1, FGFR2	107	1544	18797	1.70667	1	1	1
GOTERM_BP_DIRECT	GO:0045668~negative regulation of osteoblast differentiation	3	2.7027	0.0522085	GREM1, CRIM1, NFATC1	105	72	20408	8.09841	1	1	0.998299
GOTERM_BP_DIRECT	GO:0007275~multicellular organism development	11	9.90991	0.0535452	EPHA5, NRP1, JPH2, NIPBL, DACH1, KIF2A, WDFY3, RICTOR, SCRIB, FGFR2, BANP	105	1099	20408	1.94539	1	1	0.998299
GOTERM_BP_DIRECT	GO:0048679~regulation of axon regeneration	2	1.8018	0.0546628	BRAF, NEO1	105	11	20408	35.3385	1	1	0.998299
GOTERM_BP_DIRECT	GO:0021707~cerebellar granule cell differentiation	2	1.8018	0.0546628	GRID2, ATP2B2	105	11	20408	35.3385	1	1	0.998299
GOTERM_BP_DIRECT	GO:0042058~regulation of epidermal growth factor receptor signaling pathway	2	1.8018	0.0546628	FER, MVB12B	105	11	20408	35.3385	1	1	0.998299
GOTERM_CC_DIRECT	GO:0098793~presynapse	5	4.5045	0.0548752	CACNB4, SCRIB, PDLIM5, KALRN, AP2M1	109	281	21301	3.47726	1	0.456703	0.430151
GOTERM_BP_DIRECT	GO:0008104~protein localization	4	3.6036	0.0562196	GRID2, NIPBL, SCRIB, HSPG2	105	170	20408	4.57322	1	1	0.998299
GOTERM_BP_DIRECT	GO:0048666~neuron development	3	2.7027	0.0574632	NRP1, TENM1, HSPG2	105	76	20408	7.67218	1	1	0.998299
KEGG_PATHWAY	mmu00561:Glycerolipid metabolism	3	2.7027	0.0582681	DGAT2, PLPP1, PNPLA2	59	63	9330	7.53027	0.999995	0.831203	0.831203
GOTERM_BP_DIRECT	GO:0010898~positive regulation of triglyceride catabolic process	2	1.8018	0.0594829	APOA1, PNPLA2	105	12	20408	32.3937	1	1	0.998299
GOTERM_BP_DIRECT	GO:0010828~positive regulation of glucose transport	2	1.8018	0.0594829	AOC3, BRAF	105	12	20408	32.3937	1	1	0.998299
GOTERM_CC_DIRECT	GO:0031012~extracellular matrix	5	4.5045	0.0596172	TNXB, BMPER, GPC1, ADAMTS17, HSPG2	109	289	21301	3.381	1	0.474402	0.446821
KEGG_PATHWAY	mmu05170:Human immunodeficiency virus 1 infection	5	4.5045	0.0600939	NFATC2, TAP1, NFATC1, RIPK1, PIK3R1	59	238	9330	3.32218	0.999996	0.831203	0.831203
GOTERM_BP_DIRECT	GO:0071363~cellular response to growth factor stimulus	3	2.7027	0.060157	RIPK1, FGFR2, TGFBR2	105	78	20408	7.47546	1	1	0.998299
GOTERM_MF_DIRECT	GO:0000166~nucleotide binding	16	14.4144	0.0605772	EPHA5, TRIO, MCCC1, TAP1, ATP2B2, ACSL4, BRAF, KALRN, FARS2, TGFBR2, FER, KIF2A, KIF5B, MPPED2, RIPK1, FGFR2	107	1727	18797	1.62754	1	1	1
GOTERM_MF_DIRECT	GO:0045296~cadherin binding	3	2.7027	0.0608907	FER, ANK3, NEO1	107	71	18797	7.4228	1	1	1
GOTERM_BP_DIRECT	GO:1901224~positive regulation of NIK/NF-kappaB signaling	3	2.7027	0.06152	GREM1, RIPK1, ANK3	105	79	20408	7.38083	1	1	0.998299
GOTERM_BP_DIRECT	GO:0001932~regulation of protein phosphorylation	3	2.7027	0.06152	FER, APOA1, RICTOR	105	79	20408	7.38083	1	1	0.998299
GOTERM_CC_DIRECT	GO:0019898~extrinsic component of membrane	3	2.7027	0.0623487	TRIO, WDFY3, KALRN	109	80	21301	7.32833	1	0.474402	0.446821
GOTERM_CC_DIRECT	GO:0043231~intracellular membrane-bounded organelle	12	10.8108	0.0625182	AOC3, NIPBL, TNXB, DGAT2, NCOA6, DENND1A, TAP1, ATP2B2, ACSL4, BRAF, SCD1, SLC25A22	109	1290	21301	1.81788	1	0.474402	0.446821
GOTERM_BP_DIRECT	GO:0007420~brain development	5	4.5045	0.0642045	NIPBL, NCOA6, ATP2B2, HSPG2, TGFBR2	105	295	20408	3.29427	1	1	0.998299
GOTERM_BP_DIRECT	GO:0016331~morphogenesis of embryonic epithelium	2	1.8018	0.0642786	SCRIB, FGFR2	105	13	20408	29.9018	1	1	0.998299
GOTERM_BP_DIRECT	GO:0045892~negative regulation of transcription, DNA-templated	8	7.20721	0.0642891	GREM1, JPH2, NIPBL, HMBOX1, DACH1, YEATS2, NACC2, NELFB	105	694	20408	2.24048	1	1	0.998299
GOTERM_MF_DIRECT	GO:0019209~kinase activator activity	2	1.8018	0.0656291	PIK3R1, TGFBR2	107	12	18797	29.2788	1	1	1
KEGG_PATHWAY	mmu05226:Gastric cancer	4	3.6036	0.0662476	BRAF, PIK3R1, FGFR2, TGFBR2	59	150	9330	4.21695	0.999999	0.831203	0.831203
KEGG_PATHWAY	mmu05166:Human T-cell leukemia virus 1 infection	5	4.5045	0.0678079	NRP1, NFATC2, NFATC1, PIK3R1, TGFBR2	59	248	9330	3.18822	0.999999	0.831203	0.831203
KEGG_PATHWAY	mmu05230:Central carbon metabolism in cancer	3	2.7027	0.0683753	PIK3R1, FGFR2, GLS	59	69	9330	6.87546	0.999999	0.831203	0.831203
GOTERM_BP_DIRECT	GO:0051764~actin crosslink formation	2	1.8018	0.0690501	MARCKS, COBL	105	14	20408	27.766	1	1	0.998299
GOTERM_BP_DIRECT	GO:0008285~negative regulation of cell proliferation	6	5.40541	0.0711638	CACNB4, NACC2, PHF14, HSPG2, FGFR2, TGFBR2	105	434	20408	2.68703	1	1	0.998299
GOTERM_BP_DIRECT	GO:0060395~SMAD protein signal transduction	3	2.7027	0.0713487	BMPER, VIM, TGFBR2	105	86	20408	6.78007	1	1	0.998299
KEGG_PATHWAY	mmu05163:Human cytomegalovirus infection	5	4.5045	0.0726741	NFATC2, TAP1, NFATC1, RIPK1, PIK3R1	59	254	9330	3.11291	1	0.831203	0.831203
GOTERM_CC_DIRECT	GO:0044666~MLL3/4 complex	2	1.8018	0.0734353	NCOA6, KMT2C	109	15	21301	26.0563	1	0.541323	0.50985
KEGG_PATHWAY	mmu05223:Non-small cell lung cancer	3	2.7027	0.0736316	KIF5B, BRAF, PIK3R1	59	72	9330	6.58898	1	0.831203	0.831203
GOTERM_BP_DIRECT	GO:0033173~calcineurin-NFAT signaling cascade	2	1.8018	0.0737975	NFATC2, NFATC1	105	15	20408	25.9149	1	1	0.998299
GOTERM_MF_DIRECT	GO:0016740~transferase activity	16	14.4144	0.0750807	EPHA5, TRIO, SETD3, DGAT2, KMT2C, BRAF, CDYL, KALRN, PGM2L1, TGFBR2, FER, MAEA, LCMT2, RIPK1, XXYLT1, FGFR2	107	1782	18797	1.57731	1	1	1
GOTERM_BP_DIRECT	GO:0043087~regulation of GTPase activity	3	2.7027	0.0771789	EPHA5, RICTOR, SBF2	105	90	20408	6.47873	1	1	0.998299
GOTERM_BP_DIRECT	GO:0044154~histone H3-K14 acetylation	2	1.8018	0.078521	YEATS2, PHF14	105	16	20408	24.2952	1	1	0.998299
GOTERM_CC_DIRECT	GO:0030426~growth cone	4	3.6036	0.0787573	NRP1, MARCKS, UTRN, NEO1	109	197	21301	3.96796	1	0.564427	0.531612
KEGG_PATHWAY	mmu05220:Chronic myeloid leukemia	3	2.7027	0.0808356	BRAF, PIK3R1, TGFBR2	59	76	9330	6.24219	1	0.831203	0.831203
KEGG_PATHWAY	mmu05212:Pancreatic cancer	3	2.7027	0.0808356	BRAF, PIK3R1, TGFBR2	59	76	9330	6.24219	1	0.831203	0.831203
GOTERM_MF_DIRECT	GO:0008201~heparin binding	4	3.6036	0.0837871	NRP1, TNXB, EVA1C, FGFR2	107	182	18797	3.86094	1	1	1
GOTERM_BP_DIRECT	GO:0000122~negative regulation of transcription from RNA polymerase II promoter	10	9.00901	0.0846094	JPH2, NIPBL, HMBOX1, DACH1, YEATS2, NACC2, PHF14, NFATC2, NFATC1, FGFR2	105	1043	20408	1.86349	1	1	0.998299
KEGG_PATHWAY	mmu04144:Endocytosis	5	4.5045	0.0856032	KIF5B, MVB12B, FGFR2, AP2M1, TGFBR2	59	269	9330	2.93932	1	0.831203	0.831203
KEGG_PATHWAY	mmu01521:EGFR tyrosine kinase inhibitor resistance	3	2.7027	0.0863771	BRAF, PIK3R1, FGFR2	59	79	9330	6.00515	1	0.831203	0.831203
GOTERM_CC_DIRECT	GO:0045121~membrane raft	5	4.5045	0.0871951	GPC1, ATP2B2, RIPK1, PLPP1, TGFBR2	109	330	21301	2.96094	1	0.608009	0.572659
GOTERM_BP_DIRECT	GO:0001967~suckling behavior	2	1.8018	0.0878964	DACH1, GLS	105	18	20408	21.5958	1	1	0.998299
GOTERM_BP_DIRECT	GO:2000114~regulation of establishment of cell polarity	2	1.8018	0.0878964	KRIT1, RICTOR	105	18	20408	21.5958	1	1	0.998299
GOTERM_BP_DIRECT	GO:0050918~positive chemotaxis	2	1.8018	0.0878964	NRP1, SCRIB	105	18	20408	21.5958	1	1	0.998299
GOTERM_BP_DIRECT	GO:0048489~synaptic vesicle transport	2	1.8018	0.0925486	KIF5B, FGFR2	105	19	20408	20.4591	1	1	0.998299
KEGG_PATHWAY	mmu04662:B cell receptor signaling pathway	3	2.7027	0.0939389	NFATC2, NFATC1, PIK3R1	59	83	9330	5.71574	1	0.831203	0.831203
GOTERM_MF_DIRECT	GO:0097110~scaffold protein binding	3	2.7027	0.0951677	GRID2, BRAF, VIM	107	92	18797	5.72846	1	1	1
GOTERM_BP_DIRECT	GO:0007155~cell adhesion	7	6.30631	0.096584	AOC3, FER, TNXB, MAEA, SPECC1L, PARVA, NEO1	105	619	20408	2.19795	1	1	0.998299
GOTERM_BP_DIRECT	GO:0042632~cholesterol homeostasis	3	2.7027	0.0970874	DGAT2, APOA1, SCD1	105	103	20408	5.66103	1	1	0.998299
GOTERM_BP_DIRECT	GO:0002042~cell migration involved in sprouting angiogenesis	2	1.8018	0.0971773	GREM1, NRP1	105	20	20408	19.4362	1	1	0.998299
GOTERM_CC_DIRECT	GO:0005769~early endosome	5	4.5045	0.0978172	AOC3, NRP1, FGD5, TRIO, MVB12B	109	344	21301	2.84044	1	0.664127	0.625515
GOTERM_BP_DIRECT	GO:0071277~cellular response to calcium ion	3	2.7027	0.0986745	NFATC2, NFATC1, BRAF	105	104	20408	5.60659	1	1	0.998299

## Sheet: Table S5
Differential circRNAs target gene prediction statistics
miRNA targeting relationships predicted by differential circRNAs				The targeting relationship between miRNAs and mRNAs
circRNA	miRNA			miR-11236-y	TCONS_00001766	BCOR
novel_circ_000501	miR-11236-y			miR-11236-y	TCONS_00008047	EPHB5
novel_circ_000670	miR-11236-y			miR-11236-y	TCONS_00008489	PDE3A
novel_circ_002075	miR-11236-y			miR-11236-y	TCONS_00008819	PTN
novel_circ_003031	miR-11236-y			miR-11236-y	TCONS_00013069	PI15
novel_circ_003297	miR-11236-y			miR-11236-y	TCONS_00013174	WWP1
novel_circ_005900	miR-11236-y			miR-11236-y	TCONS_00013219	CadN
novel_circ_006280	miR-11236-y			miR-11236-y	TCONS_00019502	GPR63
novel_circ_007527	miR-11236-y			miR-11236-y	TCONS_00020208	KIF13B
novel_circ_000009	miR-12295-y			miR-11236-y	TCONS_00023642	MANBA
novel_circ_000670	miR-12295-y			miR-11236-y	TCONS_00025383	MAN2B2
novel_circ_001632	miR-12295-y			miR-11236-y	TCONS_00026952	FGF2
novel_circ_001694	miR-12295-y			miR-11236-y	TCONS_00029850	AKAP6
novel_circ_002075	miR-12295-y			miR-11236-y	TCONS_00030923	NRAC
novel_circ_003297	miR-12295-y			miR-11236-y	TCONS_00031208	TDP1
novel_circ_005353	miR-12295-y			miR-11236-y	TCONS_00034295	SORCS3
novel_circ_005614	miR-12295-y			miR-11236-y	TCONS_00035425	SOX6
novel_circ_006172	miR-12295-y			miR-11236-y	TCONS_00036900	MRVI1
novel_circ_006228	miR-12295-y			miR-11236-y	TCONS_00037272	KANSL1L
novel_circ_006280	miR-12295-y			miR-11236-y	TCONS_00045585	CEMIP
novel_circ_007153	miR-12295-y			miR-11236-y	TCONS_00046752	ADAMTSL3
novel_circ_007527	miR-12295-y			miR-11236-y	TCONS_00046760	ADAMTSL3
novel_circ_000216	miR-1335-y			miR-11236-y	TCONS_00058446	MLLT1
novel_circ_000219	miR-1335-y			miR-11236-y	TCONS_00059416	PREX1
novel_circ_000670	miR-1335-y			miR-11236-y	TCONS_00067615	Qrich1
novel_circ_001871	miR-1335-y			miR-11236-y	TCONS_00067619	-
novel_circ_002330	miR-1335-y			miR-11236-y	XM_005010406.4	pmepa1
novel_circ_002892	miR-1335-y			miR-11236-y	XM_005017151.4	IL7R
novel_circ_002895	miR-1335-y			miR-11236-y	XM_005020781.3	GOLIM4
novel_circ_003031	miR-1335-y			miR-11236-y	XM_005024797.3	PRSS35
novel_circ_004062	miR-1335-y			miR-11236-y	XM_013092557.3	TMCC1
novel_circ_004066	miR-1335-y			miR-11236-y	XM_013092572.3	TMCC1
novel_circ_004086	miR-1335-y			miR-11236-y	XM_013092639.3	PLAG1
novel_circ_004521	miR-1335-y			miR-11236-y	XM_013097447.3	USP6NL
novel_circ_006228	miR-1335-y			miR-11236-y	XM_013100990.3	TNFAIP1
novel_circ_006280	miR-1335-y			miR-11236-y	XM_013101748.3	mbnl3
novel_circ_006281	miR-1335-y			miR-11236-y	XM_021278168.2	FOXN3
novel_circ_006284	miR-1335-y			miR-11236-y	XM_027442959.1	PTPRT
novel_circ_006473	miR-1335-y			miR-11236-y	XM_027442962.1	PTPRT
novel_circ_007715	miR-1335-y			miR-11236-y	XM_027443979.1	Epb41
novel_circ_000019	miR-194-x			miR-11236-y	XM_027444087.1	ABHD13
novel_circ_000216	miR-194-x			miR-11236-y	XM_027449007.1	BCOR
novel_circ_000219	miR-194-x			miR-11236-y	XM_027449119.1	KCNJ6
novel_circ_000501	miR-194-x			miR-11236-y	XM_027449120.1	KCNJ6
novel_circ_000670	miR-194-x			miR-11236-y	XM_027449446.1	PHLDB2
novel_circ_001694	miR-194-x			miR-11236-y	XM_027450465.1	WDR37
novel_circ_001711	miR-194-x			miR-11236-y	XM_027451591.1	tmem14c
novel_circ_002075	miR-194-x			miR-11236-y	XM_027452401.1	PAG1
novel_circ_002330	miR-194-x			miR-11236-y	XM_027454120.1	RANGAP1
novel_circ_002892	miR-194-x			miR-11236-y	XM_027454948.1	PRSS35
novel_circ_002895	miR-194-x			miR-11236-y	XM_027454949.1	PRSS35
novel_circ_003031	miR-194-x			miR-11236-y	XM_027458937.1	NAV2
novel_circ_004221	miR-194-x			miR-11236-y	XM_027459324.1	FLRT2
novel_circ_004645	miR-194-x			miR-11236-y	XM_027459623.1	LIN52
novel_circ_005900	miR-194-x			miR-11236-y	XM_027460089.1	Scd1
novel_circ_007153	miR-194-x			miR-11236-y	XM_027460684.1	SGMS1
novel_circ_000009	miR-205-x			miR-11236-y	XM_027460918.1	PRKCQ
novel_circ_001632	miR-205-x			miR-11236-y	XM_027462975.1	RTKN2
novel_circ_002119	miR-205-x			miR-11236-y	XM_027463473.1	BTBD8
novel_circ_002344	miR-205-x			miR-11236-y	XM_027465647.1	Abhd2
novel_circ_005037	miR-205-x			miR-11236-y	XM_027467805.1	TMCC1
novel_circ_005262	miR-205-x			miR-11236-y	XM_027469220.1	Tnrc6a
novel_circ_005614	miR-205-x			miR-11236-y	XM_027469472.1	SNN
novel_circ_005799	miR-205-x			miR-11236-y	XM_027470129.1	PDS5B
novel_circ_006172	miR-205-x			miR-11236-y	XM_027471168.1	Col5a1
novel_circ_006188	miR-205-x			miR-11236-y	XM_027473202.1	PREX1
novel_circ_007009	miR-205-x			miR-12295-y	NM_001310370.1	LCAT
novel_circ_007385	miR-205-x			miR-12295-y	TCONS_00000205	AAMDC
novel_circ_007527	miR-205-x			miR-12295-y	TCONS_00000535	FRY
novel_circ_007715	miR-205-x			miR-12295-y	TCONS_00007076	GABPA
novel_circ_007716	miR-205-x			miR-12295-y	TCONS_00008929	NUAK1
novel_circ_000009	miR-215-x			miR-12295-y	TCONS_00009431	ZC3H7B
novel_circ_000216	miR-215-x			miR-12295-y	TCONS_00009433	ZC3H7B
novel_circ_000219	miR-215-x			miR-12295-y	TCONS_00010017	Gramd4
novel_circ_000501	miR-215-x			miR-12295-y	TCONS_00010027	GTSE1
novel_circ_000670	miR-215-x			miR-12295-y	TCONS_00014376	Agr3
novel_circ_002075	miR-215-x			miR-12295-y	TCONS_00015831	Lpcat1
novel_circ_002330	miR-215-x			miR-12295-y	TCONS_00016587	IMPA1
novel_circ_002892	miR-215-x			miR-12295-y	TCONS_00018331	-
novel_circ_003031	miR-215-x			miR-12295-y	TCONS_00018545	SIPA1L2
novel_circ_005900	miR-215-x			miR-12295-y	TCONS_00019138	PTPRK
novel_circ_006281	miR-215-x			miR-12295-y	TCONS_00020684	Macrod2
novel_circ_006284	miR-215-x			miR-12295-y	TCONS_00020997	Ttbk1
novel_circ_006473	miR-215-x			miR-12295-y	TCONS_00022293	DSE
novel_circ_007527	miR-215-x			miR-12295-y	TCONS_00022295	DSE
novel_circ_007715	miR-215-x			miR-12295-y	TCONS_00022828	FBXO9
novel_circ_007716	miR-215-x			miR-12295-y	TCONS_00024278	NEK1
novel_circ_000019	miR-28-y			miR-12295-y	TCONS_00028867	TMED8
novel_circ_000670	miR-28-y			miR-12295-y	TCONS_00029079	Lsp1
novel_circ_001441	miR-28-y			miR-12295-y	TCONS_00029265	MYRF
novel_circ_002330	miR-28-y			miR-12295-y	TCONS_00030014	Cd44
novel_circ_003031	miR-28-y			miR-12295-y	TCONS_00030015	Cd44
novel_circ_003611	miR-28-y			miR-12295-y	TCONS_00030896	cep170b
novel_circ_005660	miR-28-y			miR-12295-y	TCONS_00034371	Fbxw4
novel_circ_005661	miR-28-y			miR-12295-y	TCONS_00035318	DDIT4
novel_circ_005662	miR-28-y			miR-12295-y	TCONS_00036580	TFCP2L1
novel_circ_005900	miR-28-y			miR-12295-y	TCONS_00037272	KANSL1L
novel_circ_006172	miR-28-y			miR-12295-y	TCONS_00037643	CREB1
novel_circ_007716	miR-28-y			miR-12295-y	TCONS_00037954	CERS6
novel_circ_000670	miR-2885-y			miR-12295-y	TCONS_00038408	IGFBP2
novel_circ_001389	miR-2885-y			miR-12295-y	TCONS_00040978	Rgs16
novel_circ_002892	miR-2885-y			miR-12295-y	TCONS_00042586	IGSF10
novel_circ_002895	miR-2885-y			miR-12295-y	TCONS_00042765	TNIK
novel_circ_003297	miR-2885-y			miR-12295-y	TCONS_00043839	Shroom4
novel_circ_006172	miR-2885-y			miR-12295-y	TCONS_00044629	ATRX
novel_circ_006777	miR-2885-y			miR-12295-y	TCONS_00045585	CEMIP
novel_circ_007153	miR-2885-y			miR-12295-y	TCONS_00045651	MALT1
novel_circ_000044	miR-2954-y			miR-12295-y	TCONS_00046184	KIFC3
novel_circ_000501	miR-2954-y			miR-12295-y	TCONS_00046614	CHD2
novel_circ_000670	miR-2954-y			miR-12295-y	TCONS_00046661	KLHL25
novel_circ_000965	miR-2954-y			miR-12295-y	TCONS_00047444	VPS9D1
novel_circ_001275	miR-2954-y			miR-12295-y	TCONS_00047451	DBNDD1
novel_circ_002075	miR-2954-y			miR-12295-y	TCONS_00047602	Rab27a
novel_circ_002330	miR-2954-y			miR-12295-y	TCONS_00047641	MYO5A
novel_circ_002895	miR-2954-y			miR-12295-y	TCONS_00047643	MYO5A
novel_circ_003297	miR-2954-y			miR-12295-y	TCONS_00049787	CNTN4
novel_circ_005119	miR-2954-y			miR-12295-y	TCONS_00052519	NAA60
novel_circ_005900	miR-2954-y			miR-12295-y	TCONS_00052955	MIEF2
novel_circ_006280	miR-2954-y			miR-12295-y	TCONS_00054739	FBXO21
novel_circ_006281	miR-2954-y			miR-12295-y	TCONS_00054741	FBXO21
novel_circ_006817	miR-2954-y			miR-12295-y	TCONS_00054827	Smtn
novel_circ_007385	miR-2954-y			miR-12295-y	TCONS_00055542	SLC2A6
novel_circ_007527	miR-2954-y			miR-12295-y	TCONS_00056063	ENTPD2
novel_circ_007588	miR-2954-y			miR-12295-y	TCONS_00056306	Ntmt1
novel_circ_007715	miR-2954-y			miR-12295-y	TCONS_00057601	Sgk223
novel_circ_007716	miR-2954-y			miR-12295-y	TCONS_00058307	VTN
novel_circ_000155	miR-3074-x			miR-12295-y	TCONS_00060987	Fblim1
novel_circ_001344	miR-3074-x			miR-12295-y	TCONS_00062417	DCBLD1
novel_circ_001694	miR-3074-x			miR-12295-y	TCONS_00062497	SCMH1
novel_circ_003031	miR-3074-x			miR-12295-y	TCONS_00062562	Macf1
novel_circ_006228	miR-3074-x			miR-12295-y	TCONS_00063340	IGSF9B
novel_circ_006280	miR-3074-x			miR-12295-y	TCONS_00063539	DSCAML1
novel_circ_006281	miR-3074-x			miR-12295-y	TCONS_00064450	SLC41A1
novel_circ_006284	miR-3074-x			miR-12295-y	TCONS_00064612	MGAT4C
novel_circ_006817	miR-3074-x			miR-12295-y	TCONS_00065655	STAT3
novel_circ_007527	miR-3074-x			miR-12295-y	TCONS_00065935	Stat6
novel_circ_000670	miR-6529-x			miR-12295-y	TCONS_00065967	ATF7
novel_circ_001694	miR-6529-x			miR-12295-y	TCONS_00067647	Atg10
novel_circ_002132	miR-6529-x			miR-12295-y	TCONS_00067875	-
novel_circ_002892	miR-6529-x			miR-12295-y	TCONS_00067954	PIGO
novel_circ_002895	miR-6529-x			miR-12295-y	TCONS_00067984	PDZD2
novel_circ_006280	miR-6529-x			miR-12295-y	TCONS_00070827	Ccdc81
novel_circ_006281	miR-6529-x			miR-12295-y	TCONS_00071248	Snrpe
novel_circ_007716	miR-6529-x			miR-12295-y	TCONS_00072024	RICTOR
novel_circ_007733	miR-6529-x			miR-12295-y	XM_005009311.4	Adra1b
novel_circ_000670	miR-7134-x			miR-12295-y	XM_005010406.4	pmepa1
novel_circ_001752	miR-7134-x			miR-12295-y	XM_005012209.4	CYP2D20
novel_circ_002895	miR-7134-x			miR-12295-y	XM_005019678.4	St14
novel_circ_003031	miR-7134-x			miR-12295-y	XM_005019679.4	St14
novel_circ_004521	miR-7134-x			miR-12295-y	XM_005020961.4	SFRP2
novel_circ_006280	miR-7134-x			miR-12295-y	XM_005027227.4	ZFYVE9
novel_circ_006316	miR-7134-x			miR-12295-y	XM_005027332.4	CAMKK1
novel_circ_000009	novel-m0133-3p			miR-12295-y	XM_013092639.3	PLAG1
novel_circ_000155	novel-m0133-3p			miR-12295-y	XM_013095709.3	HIVEP3
novel_circ_001288	novel-m0133-3p			miR-12295-y	XM_013095710.3	HIVEP3
novel_circ_001558	novel-m0133-3p			miR-12295-y	XM_013096641.3	Tmem144
novel_circ_001694	novel-m0133-3p			miR-12295-y	XM_013097447.3	USP6NL
novel_circ_002075	novel-m0133-3p			miR-12295-y	XM_013101396.3	PARP12
novel_circ_002330	novel-m0133-3p			miR-12295-y	XM_013101748.3	mbnl3
novel_circ_005900	novel-m0133-3p			miR-12295-y	XM_013106709.3	TMEM71
novel_circ_006234	novel-m0133-3p			miR-12295-y	XM_013106758.3	TSPAN4
novel_circ_007491	novel-m0133-3p			miR-12295-y	XM_013108224.3	PLA2G4B
novel_circ_007527	novel-m0133-3p			miR-12295-y	XM_013108226.3	PLA2G4B
novel_circ_000483	novel-m0156-5p			miR-12295-y	XM_021267374.2	FBXO25
novel_circ_003297	novel-m0156-5p			miR-12295-y	XM_021269279.2	Agr3
novel_circ_006172	novel-m0156-5p			miR-12295-y	XM_027442901.1	EDNRB
novel_circ_006228	novel-m0156-5p			miR-12295-y	XM_027443690.1	SCMH1
novel_circ_006473	novel-m0156-5p			miR-12295-y	XM_027443755.1	FHL3
novel_circ_006817	novel-m0156-5p			miR-12295-y	XM_027443992.1	Epb41
novel_circ_007153	novel-m0156-5p			miR-12295-y	XM_027444193.1	FXYD6
novel_circ_007715	novel-m0156-5p			miR-12295-y	XM_027444212.1	oaf
novel_circ_007716	novel-m0156-5p			miR-12295-y	XM_027444398.1	St14
				miR-12295-y	XM_027444462.1	PLEKHO1
				miR-12295-y	XM_027444562.1	ARNT
				miR-12295-y	XM_027444695.1	FKBP5
				miR-12295-y	XM_027444696.1	FKBP5
				miR-12295-y	XM_027444816.1	NFASC
				miR-12295-y	XM_027445337.1	MAPT
				miR-12295-y	XM_027445339.1	MAPT
				miR-12295-y	XM_027445511.1	G6PC
				miR-12295-y	XM_027446041.1	SPINZ
				miR-12295-y	XM_027446566.1	--
				miR-12295-y	XM_027446581.1	C7
				miR-12295-y	XM_027449360.1	IGSF3
				miR-12295-y	XM_027450083.1	SAMM50
				miR-12295-y	XM_027450360.1	MAP3K3
				miR-12295-y	XM_027450374.1	CSRNP1
				miR-12295-y	XM_027451211.1	SOX4
				miR-12295-y	XM_027451215.1	Cdkal1
				miR-12295-y	XM_027453441.1	EHBP1
				miR-12295-y	XM_027453713.1	RPS6KC1
				miR-12295-y	XM_027453990.1	Tmem63b
				miR-12295-y	XM_027453991.1	Tmem63b
				miR-12295-y	XM_027454084.1	--
				miR-12295-y	XM_027454347.1	Ust
				miR-12295-y	XM_027454382.1	CNKSR3
				miR-12295-y	XM_027454678.1	DSE
				miR-12295-y	XM_027455375.1	PAQR8
				miR-12295-y	XM_027458507.1	Kcnq1
				miR-12295-y	XM_027458859.1	Ptgdr
				miR-12295-y	XM_027459310.1	TMEM86A
				miR-12295-y	XM_027459324.1	FLRT2
				miR-12295-y	XM_027459834.1	AP3M1
				miR-12295-y	XM_027459901.1	ITPRIP
				miR-12295-y	XM_027459902.1	ITPRIP
				miR-12295-y	XM_027462083.1	Slc15a2
				miR-12295-y	XM_027462084.1	Slc15a2
				miR-12295-y	XM_027464969.1	ATRX
				miR-12295-y	XM_027466189.1	SERPINH1
				miR-12295-y	XM_027466280.1	paqr5b
				miR-12295-y	XM_027466627.1	Clk3
				miR-12295-y	XM_027467044.1	Cbln1
				miR-12295-y	XM_027467061.1	SLC6A2
				miR-12295-y	XM_027467826.1	TMF1
				miR-12295-y	XM_027467964.1	Rab43
				miR-12295-y	XM_027468151.1	DPYSL3
				miR-12295-y	XM_027468220.1	SLC36A1
				miR-12295-y	XM_027468310.1	PCDH12
				miR-12295-y	XM_027468367.1	PDLIM7
				miR-12295-y	XM_027468433.1	RASGEF1C
				miR-12295-y	XM_027468993.1	Tmem8a
				miR-12295-y	XM_027469079.1	TNRC18
				miR-12295-y	XM_027469461.1	NTN3
				miR-12295-y	XM_027470585.1	--
				miR-12295-y	XM_027470773.1	DAB2IP
				miR-12295-y	XM_027470971.1	GARNL3
				miR-12295-y	XM_027471232.1	Ncs1
				miR-12295-y	XM_027472075.1	HMG20B
				miR-12295-y	XM_027472076.1	HMG20B
				miR-12295-y	XM_027472161.1	Ctxn1
				miR-12295-y	XM_027472255.1	PLIN3
				miR-12295-y	XM_027472842.1	EPB41L1
				miR-12295-y	XM_027472850.1	Lsm14b
				miR-12295-y	XM_027472929.1	Pxdn
				miR-1335-y	TCONS_00000166	Emsy
				miR-1335-y	TCONS_00000535	FRY
				miR-1335-y	TCONS_00000671	CAB39L
				miR-1335-y	TCONS_00001766	BCOR
				miR-1335-y	TCONS_00003275	FGD4
				miR-1335-y	TCONS_00004365	ZCRB1
				miR-1335-y	TCONS_00007076	GABPA
				miR-1335-y	TCONS_00013174	WWP1
				miR-1335-y	TCONS_00013219	CadN
				miR-1335-y	TCONS_00014318	THSD7A
				miR-1335-y	TCONS_00015282	Clasp2
				miR-1335-y	TCONS_00016047	GREB1L
				miR-1335-y	TCONS_00017048	PTK2
				miR-1335-y	TCONS_00017212	PLEC
				miR-1335-y	TCONS_00017402	GZF1
				miR-1335-y	TCONS_00019502	GPR63
				miR-1335-y	TCONS_00022293	DSE
				miR-1335-y	TCONS_00022295	DSE
				miR-1335-y	TCONS_00022828	FBXO9
				miR-1335-y	TCONS_00027445	C4orf19
				miR-1335-y	TCONS_00028018	ZNF638
				miR-1335-y	TCONS_00028020	ZNF638
				miR-1335-y	TCONS_00029234	ADRBK1
				miR-1335-y	TCONS_00029265	MYRF
				miR-1335-y	TCONS_00029419	Arhgap1
				miR-1335-y	TCONS_00030298	HIPK3
				miR-1335-y	TCONS_00030896	cep170b
				miR-1335-y	TCONS_00032200	GREM1
				miR-1335-y	TCONS_00033915	Mgmt
				miR-1335-y	TCONS_00034012	ACADSB
				miR-1335-y	TCONS_00035425	SOX6
				miR-1335-y	TCONS_00035461	Rras2
				miR-1335-y	TCONS_00037616	TMEM237
				miR-1335-y	TCONS_00039350	Fmo3
				miR-1335-y	TCONS_00039718	EVI5
				miR-1335-y	TCONS_00041814	ABCC5
				miR-1335-y	TCONS_00041875	KIAA0226
				miR-1335-y	TCONS_00042122	NRROS
				miR-1335-y	TCONS_00045585	CEMIP
				miR-1335-y	TCONS_00046874	Myo9a
				miR-1335-y	TCONS_00047444	VPS9D1
				miR-1335-y	TCONS_00047641	MYO5A
				miR-1335-y	TCONS_00047643	MYO5A
				miR-1335-y	TCONS_00048988	PDZRN3
				miR-1335-y	TCONS_00049589	Celsr3
				miR-1335-y	TCONS_00051605	Ltc4s
				miR-1335-y	TCONS_00054488	THADA
				miR-1335-y	TCONS_00054568	SPECC1L
				miR-1335-y	TCONS_00055315	Sapcd2
				miR-1335-y	TCONS_00055542	SLC2A6
				miR-1335-y	TCONS_00057519	Cacna1g
				miR-1335-y	TCONS_00061993	GPR124
				miR-1335-y	TCONS_00063068	oaf
				miR-1335-y	TCONS_00063340	IGSF9B
				miR-1335-y	TCONS_00063539	DSCAML1
				miR-1335-y	TCONS_00065935	Stat6
				miR-1335-y	TCONS_00066621	-
				miR-1335-y	TCONS_00066635	FGF10
				miR-1335-y	TCONS_00067984	PDZD2
				miR-1335-y	TCONS_00069204	RASGRF2
				miR-1335-y	XM_005021007.4	EVI2B
				miR-1335-y	XM_005021459.4	PPP4R4
				miR-1335-y	XM_005022509.3	Sh3bp4
				miR-1335-y	XM_005024797.3	PRSS35
				miR-1335-y	XM_005025366.4	Gja4
				miR-1335-y	XM_005027332.4	CAMKK1
				miR-1335-y	XM_005029782.4	DGKD
				miR-1335-y	XM_005029783.4	DGKD
				miR-1335-y	XM_005029785.4	DGKD
				miR-1335-y	XM_005030500.4	Stox2
				miR-1335-y	XM_013091715.3	Nadk
				miR-1335-y	XM_013093534.3	Cidea
				miR-1335-y	XM_013096464.3	CCDC92
				miR-1335-y	XM_013101748.3	mbnl3
				miR-1335-y	XM_013102120.3	--
				miR-1335-y	XM_013109679.2	NCAM1
				miR-1335-y	XM_021268467.2	Arhgap1
				miR-1335-y	XM_021272858.2	SDK1
				miR-1335-y	XM_021273152.2	MICAL3
				miR-1335-y	XM_021273157.2	MICAL3
				miR-1335-y	XM_021274105.2	GFRA1
				miR-1335-y	XM_027442979.1	MANBAL
				miR-1335-y	XM_027443979.1	Epb41
				miR-1335-y	XM_027444462.1	PLEKHO1
				miR-1335-y	XM_027444854.1	--
				miR-1335-y	XM_027444976.1	MGAT4C
				miR-1335-y	XM_027445892.1	GTF2I
				miR-1335-y	XM_027446090.1	FAM219A
				miR-1335-y	XM_027446586.1	Commd10
				miR-1335-y	XM_027446620.1	PDZD2
				miR-1335-y	XM_027448577.1	UMODL1
				miR-1335-y	XM_027449138.1	RUNX1
				miR-1335-y	XM_027449425.1	CGGBP1
				miR-1335-y	XM_027450465.1	WDR37
				miR-1335-y	XM_027450819.1	Pdk4
				miR-1335-y	XM_027452145.1	DTNA
				miR-1335-y	XM_027452352.1	RDH10
				miR-1335-y	XM_027452401.1	PAG1
				miR-1335-y	XM_027453917.1	SREBF2
				miR-1335-y	XM_027454948.1	PRSS35
				miR-1335-y	XM_027454949.1	PRSS35
				miR-1335-y	XM_027455179.1	SOX11
				miR-1335-y	XM_027455424.1	HMBOX1
				miR-1335-y	XM_027455427.1	HMBOX1
				miR-1335-y	XM_027456068.1	Naaa
				miR-1335-y	XM_027456295.1	Stox2
				miR-1335-y	XM_027457854.1	GREM1
				miR-1335-y	XM_027459449.1	ZBTB1
				miR-1335-y	XM_027459639.1	ITPK1
				miR-1335-y	XM_027460684.1	SGMS1
				miR-1335-y	XM_027461189.1	Gli2
				miR-1335-y	XM_027461193.1	Gli2
				miR-1335-y	XM_027461700.1	Nrf1
				miR-1335-y	XM_027462631.1	PATJ
				miR-1335-y	XM_027463234.1	CACNA1C
				miR-1335-y	XM_027463258.1	CACNA1C
				miR-1335-y	XM_027463267.1	CACNA1C
				miR-1335-y	XM_027463556.1	Erc1
				miR-1335-y	XM_027463599.1	RAD52
				miR-1335-y	XM_027464416.1	HES6
				miR-1335-y	XM_027465460.1	Art5
				miR-1335-y	XM_027465847.1	Glce
				miR-1335-y	XM_027466026.1	CMTR2
				miR-1335-y	XM_027466027.1	CMTR2
				miR-1335-y	XM_027466280.1	paqr5b
				miR-1335-y	XM_027467964.1	Rab43
				miR-1335-y	XM_027468220.1	SLC36A1
				miR-1335-y	XM_027468890.1	C7orf50
				miR-1335-y	XM_027468999.1	MARF1
				miR-1335-y	XM_027469364.1	ANKFN1
				miR-1335-y	XM_027470585.1	--
				miR-1335-y	XM_027470680.1	Nacc2
				miR-1335-y	XM_027470682.1	Nacc2
				miR-1335-y	XM_027470773.1	DAB2IP
				miR-1335-y	XM_027471347.1	Cd300c
				miR-1335-y	XM_027472019.1	SPPL2B
				miR-194-x	TCONS_00000166	Emsy
				miR-194-x	TCONS_00000205	AAMDC
				miR-194-x	TCONS_00001766	BCOR
				miR-194-x	TCONS_00001793	pol
				miR-194-x	TCONS_00001884	ACOT9
				miR-194-x	TCONS_00003157	EPS8
				miR-194-x	TCONS_00003271	BICD1
				miR-194-x	TCONS_00007051	USP16
				miR-194-x	TCONS_00007076	GABPA
				miR-194-x	TCONS_00008047	EPHB5
				miR-194-x	TCONS_00008434	-
				miR-194-x	TCONS_00008489	PDE3A
				miR-194-x	TCONS_00008819	PTN
				miR-194-x	TCONS_00013186	OSGIN2
				miR-194-x	TCONS_00014849	ULK4
				miR-194-x	TCONS_00015030	CNTNAP2
				miR-194-x	TCONS_00016009	LAMA3
				miR-194-x	TCONS_00018545	SIPA1L2
				miR-194-x	TCONS_00019502	GPR63
				miR-194-x	TCONS_00020380	DISP1
				miR-194-x	TCONS_00022570	SH3BGRL2
				miR-194-x	TCONS_00023703	TRMT10A
				miR-194-x	TCONS_00023707	TRMT10A
				miR-194-x	TCONS_00024278	NEK1
				miR-194-x	TCONS_00027445	C4orf19
				miR-194-x	TCONS_00028018	ZNF638
				miR-194-x	TCONS_00028020	ZNF638
				miR-194-x	TCONS_00029171	PTPN5
				miR-194-x	TCONS_00029850	AKAP6
				miR-194-x	TCONS_00030014	Cd44
				miR-194-x	TCONS_00030015	Cd44
				miR-194-x	TCONS_00030298	HIPK3
				miR-194-x	TCONS_00030865	SGPP1
				miR-194-x	TCONS_00030896	cep170b
				miR-194-x	TCONS_00031946	ZNF106
				miR-194-x	TCONS_00034012	ACADSB
				miR-194-x	TCONS_00035425	SOX6
				miR-194-x	TCONS_00036998	STRADB
				miR-194-x	TCONS_00037643	CREB1
				miR-194-x	TCONS_00039832	Ank3
				miR-194-x	TCONS_00042232	DGKD
				miR-194-x	TCONS_00042235	DGKD
				miR-194-x	TCONS_00042237	DGKD
				miR-194-x	TCONS_00042586	IGSF10
				miR-194-x	TCONS_00042765	TNIK
				miR-194-x	TCONS_00045684	ARIH1
				miR-194-x	TCONS_00046317	IQGAP1
				miR-194-x	TCONS_00047032	PSMA4
				miR-194-x	TCONS_00048300	GALK2
				miR-194-x	TCONS_00050549	XPC
				miR-194-x	TCONS_00051973	RANBP17
				miR-194-x	TCONS_00052493	GTF3C1
				miR-194-x	TCONS_00055315	Sapcd2
				miR-194-x	TCONS_00057245	Pecam1
				miR-194-x	TCONS_00057534	ACSF2
				miR-194-x	TCONS_00057652	MBD3
				miR-194-x	TCONS_00058446	MLLT1
				miR-194-x	TCONS_00066941	Cd274
				miR-194-x	TCONS_00067731	TRMT10B
				miR-194-x	TCONS_00067875	-
				miR-194-x	TCONS_00070201	env
				miR-194-x	XM_005010769.4	ACOT9
				miR-194-x	XM_005013981.4	NT5C3A
				miR-194-x	XM_005013983.4	NT5C3A
				miR-194-x	XM_005014519.4	TRAK2
				miR-194-x	XM_005015426.4	Spsb1
				miR-194-x	XM_005019169.4	Plcb2
				miR-194-x	XM_005020781.3	GOLIM4
				miR-194-x	XM_005022030.4	MPPED2
				miR-194-x	XM_005022509.3	Sh3bp4
				miR-194-x	XM_005024691.4	PIK3CA
				miR-194-x	XM_005025066.4	KITLG
				miR-194-x	XM_005027512.4	EHMT1
				miR-194-x	XM_005027513.4	EHMT1
				miR-194-x	XM_005028248.4	CD1D
				miR-194-x	XM_005029782.4	DGKD
				miR-194-x	XM_005029783.4	DGKD
				miR-194-x	XM_005029785.4	DGKD
				miR-194-x	XM_013102120.3	--
				miR-194-x	XM_013106709.3	TMEM71
				miR-194-x	XM_013107507.3	CD1D
				miR-194-x	XM_021266921.2	ARHGAP40
				miR-194-x	XM_021268263.2	--
				miR-194-x	XM_021274105.2	GFRA1
				miR-194-x	XM_021276456.2	FHOD3
				miR-194-x	XM_021277723.2	JCAD
				miR-194-x	XM_021277786.2	Cib2
				miR-194-x	XM_021278168.2	FOXN3
				miR-194-x	XM_021278741.2	Scube1
				miR-194-x	XM_027443205.1	c1qtnf12
				miR-194-x	XM_027443326.1	PRDM2
				miR-194-x	XM_027446041.1	SPINZ
				miR-194-x	XM_027446056.1	ERCC8
				miR-194-x	XM_027446178.1	AFF3
				miR-194-x	XM_027446192.1	AFF3
				miR-194-x	XM_027446670.1	SV2C
				miR-194-x	XM_027446818.1	TRIM36
				miR-194-x	XM_027447086.1	IFT74
				miR-194-x	XM_027449912.1	tigar
				miR-194-x	XM_027450435.1	Rbm33
				miR-194-x	XM_027450618.1	GPR158
				miR-194-x	XM_027450619.1	Gpr158
				miR-194-x	XM_027451001.1	ANKRD28
				miR-194-x	XM_027451002.1	ANKRD28
				miR-194-x	XM_027451162.1	--
				miR-194-x	XM_027451177.1	TGFBR1
				miR-194-x	XM_027451290.1	IGFBP3
				miR-194-x	XM_027451660.1	TEgg058p12.1
				miR-194-x	XM_027452105.1	SPIDR
				miR-194-x	XM_027452445.1	OSGIN2
				miR-194-x	XM_027452727.1	PHF20L1
				miR-194-x	XM_027452728.1	PHF20L1
				miR-194-x	XM_027453867.1	Sccpdh
				miR-194-x	XM_027454234.1	FRMD6
				miR-194-x	XM_027454237.1	AFDN
				miR-194-x	XM_027455039.1	COL19A1
				miR-194-x	XM_027455179.1	SOX11
				miR-194-x	XM_027455394.1	TDH
				miR-194-x	XM_027456456.1	CPE
				miR-194-x	XM_027457854.1	GREM1
				miR-194-x	XM_027458253.1	CIPC
				miR-194-x	XM_027459859.1	TSPAN15
				miR-194-x	XM_027460499.1	NT5C2
				miR-194-x	XM_027460501.1	NT5C2
				miR-194-x	XM_027461363.1	MAP2
				miR-194-x	XM_027463198.1	--
				miR-194-x	XM_027464130.1	2023-09-02
				miR-194-x	XM_027464257.1	SKIL
				miR-194-x	XM_027464789.1	FNDC3B
				miR-194-x	XM_027464863.1	ATP11C
				miR-194-x	XM_027466872.1	SEMA6D
				miR-194-x	XM_027466877.1	SEMA6D
				miR-194-x	XM_027466883.1	SEMA6D
				miR-194-x	XM_027467009.1	CHD9
				miR-194-x	XM_027467011.1	CHD9
				miR-194-x	XM_027467199.1	ADCY7
				miR-194-x	XM_027467276.1	MITF
				miR-194-x	XM_027467278.1	MITF
				miR-194-x	XM_027467628.1	CARD19
				miR-194-x	XM_027467826.1	TMF1
				miR-194-x	XM_027468575.1	--
				miR-194-x	XM_027469256.1	Epn2
				miR-194-x	XM_027470522.1	CD1D
				miR-194-x	XM_027470773.1	DAB2IP
				miR-194-x	XM_027471168.1	Col5a1
				miR-194-x	XM_027471341.1	EPN3
				miR-194-x	XM_027471774.1	CPAMD8
				miR-194-x	XM_027471957.1	SGSM2
				miR-194-x	XM_027472907.1	Cbfa2t2
				miR-194-x	XM_027472992.1	Arfgap1
				miR-205-x	TCONS_00001141	MCF2L
				miR-205-x	TCONS_00001492	SHROOM2
				miR-205-x	TCONS_00001918	Rps6ka3
				miR-205-x	TCONS_00003157	EPS8
				miR-205-x	TCONS_00003271	BICD1
				miR-205-x	TCONS_00003882	SCYL2
				miR-205-x	TCONS_00008047	EPHB5
				miR-205-x	TCONS_00008819	PTN
				miR-205-x	TCONS_00008929	NUAK1
				miR-205-x	TCONS_00009431	ZC3H7B
				miR-205-x	TCONS_00009433	ZC3H7B
				miR-205-x	TCONS_00009842	DOCK4
				miR-205-x	TCONS_00010017	Gramd4
				miR-205-x	TCONS_00010027	GTSE1
				miR-205-x	TCONS_00013736	ADCYAP1R1
				miR-205-x	TCONS_00013737	ADCYAP1R1
				miR-205-x	TCONS_00014104	Skt
				miR-205-x	TCONS_00014306	COL28A1
				miR-205-x	TCONS_00014657	THRB
				miR-205-x	TCONS_00016009	LAMA3
				miR-205-x	TCONS_00016795	Azin1
				miR-205-x	TCONS_00017402	GZF1
				miR-205-x	TCONS_00018608	THBS2
				miR-205-x	TCONS_00019138	PTPRK
				miR-205-x	TCONS_00019641	SNAP91
				miR-205-x	TCONS_00020208	KIF13B
				miR-205-x	TCONS_00020380	DISP1
				miR-205-x	TCONS_00023094	-
				miR-205-x	TCONS_00024278	NEK1
				miR-205-x	TCONS_00027116	KLHL8
				miR-205-x	TCONS_00027445	C4orf19
				miR-205-x	TCONS_00028171	TANC1
				miR-205-x	TCONS_00028867	TMED8
				miR-205-x	TCONS_00028881	ZDHHC22
				miR-205-x	TCONS_00028882	Zdhhc22
				miR-205-x	TCONS_00031946	ZNF106
				miR-205-x	TCONS_00033279	Acta2
				miR-205-x	TCONS_00034012	ACADSB
				miR-205-x	TCONS_00034295	SORCS3
				miR-205-x	TCONS_00035295	IPMK
				miR-205-x	TCONS_00035296	IPMK
				miR-205-x	TCONS_00036580	TFCP2L1
				miR-205-x	TCONS_00036900	MRVI1
				miR-205-x	TCONS_00037090	Slc39a10
				miR-205-x	TCONS_00037272	KANSL1L
				miR-205-x	TCONS_00038408	IGFBP2
				miR-205-x	TCONS_00038608	DOCK7
				miR-205-x	TCONS_00039509	PTPRC
				miR-205-x	TCONS_00040543	USP33
				miR-205-x	TCONS_00040553	Fubp1
				miR-205-x	TCONS_00045684	ARIH1
				miR-205-x	TCONS_00046184	KIFC3
				miR-205-x	TCONS_00046296	AP1G1
				miR-205-x	TCONS_00046317	IQGAP1
				miR-205-x	TCONS_00046703	MESDC2
				miR-205-x	TCONS_00047444	VPS9D1
				miR-205-x	TCONS_00048203	CGNL1
				miR-205-x	TCONS_00048582	DPY19L3
				miR-205-x	TCONS_00048988	PDZRN3
				miR-205-x	TCONS_00049676	PLXNB1
				miR-205-x	TCONS_00055315	Sapcd2
				miR-205-x	TCONS_00055932	Tesk2
				miR-205-x	TCONS_00056063	ENTPD2
				miR-205-x	TCONS_00059416	PREX1
				miR-205-x	TCONS_00062417	DCBLD1
				miR-205-x	TCONS_00062850	SDC3
				miR-205-x	TCONS_00064242	Mdm4
				miR-205-x	TCONS_00065655	STAT3
				miR-205-x	TCONS_00066621	-
				miR-205-x	TCONS_00066622	-
				miR-205-x	TCONS_00066635	FGF10
				miR-205-x	TCONS_00066685	IL31RA
				miR-205-x	TCONS_00067488	DTWD2
				miR-205-x	TCONS_00067515	BDP1
				miR-205-x	TCONS_00067647	Atg10
				miR-205-x	TCONS_00067875	-
				miR-205-x	TCONS_00067984	PDZD2
				miR-205-x	TCONS_00068079	LIFR
				miR-205-x	TCONS_00068083	LIFR
				miR-205-x	TCONS_00069204	RASGRF2
				miR-205-x	TCONS_00069291	Rasa1
				miR-205-x	TCONS_00071626	CTIF
				miR-205-x	TCONS_00073443	NIPBL
				miR-205-x	TCONS_00073578	Rnf165
				miR-205-x	TCONS_00073669	RIOK2
				miR-205-x	XM_005016442.4	Kel
				miR-205-x	XM_005020781.3	GOLIM4
				miR-205-x	XM_005023622.4	CP
				miR-205-x	XM_005026017.4	INSIG1
				miR-205-x	XM_005027086.4	ENTPD3
				miR-205-x	XM_013100891.3	TRIM2
				miR-205-x	XM_013104159.3	DNAJB4
				miR-205-x	XM_013106709.3	TMEM71
				miR-205-x	XM_013108651.3	PPP2R2D
				miR-205-x	XM_021267313.2	RAB11FIP4
				miR-205-x	XM_021269094.2	MRVI1
				miR-205-x	XM_021272515.2	GPR155
				miR-205-x	XM_021276456.2	FHOD3
				miR-205-x	XM_021276662.2	ZNF217
				miR-205-x	XM_027443205.1	c1qtnf12
				miR-205-x	XM_027444462.1	PLEKHO1
				miR-205-x	XM_027445493.1	CALCOCO2
				miR-205-x	XM_027446178.1	AFF3
				miR-205-x	XM_027446192.1	AFF3
				miR-205-x	XM_027446219.1	AFF3
				miR-205-x	XM_027449069.1	CNKSR2
				miR-205-x	XM_027449070.1	CNKSR2
				miR-205-x	XM_027449077.1	Cnksr2
				miR-205-x	XM_027449446.1	PHLDB2
				miR-205-x	XM_027450141.1	Fyco1
				miR-205-x	XM_027450390.1	WDR86
				miR-205-x	XM_027450429.1	INSIG1
				miR-205-x	XM_027450465.1	WDR37
				miR-205-x	XM_027450618.1	GPR158
				miR-205-x	XM_027450619.1	Gpr158
				miR-205-x	XM_027450948.1	MPP6
				miR-205-x	XM_027451086.1	Slc4a7
				miR-205-x	XM_027451591.1	tmem14c
				miR-205-x	XM_027451848.1	INVS
				miR-205-x	XM_027452249.1	Lyn
				miR-205-x	XM_027452445.1	OSGIN2
				miR-205-x	XM_027452727.1	PHF20L1
				miR-205-x	XM_027452728.1	PHF20L1
				miR-205-x	XM_027453016.1	RCOR3
				miR-205-x	XM_027453731.1	Esrrg
				miR-205-x	XM_027453844.1	AKT3
				miR-205-x	XM_027454234.1	FRMD6
				miR-205-x	XM_027455032.1	COL19A1
				miR-205-x	XM_027455034.1	COL19A1
				miR-205-x	XM_027455038.1	COL19A1
				miR-205-x	XM_027455072.1	BEND6
				miR-205-x	XM_027455074.1	BEND6
				miR-205-x	XM_027455284.1	--
				miR-205-x	XM_027455375.1	PAQR8
				miR-205-x	XM_027455424.1	HMBOX1
				miR-205-x	XM_027455427.1	HMBOX1
				miR-205-x	XM_027455996.1	MANBA
				miR-205-x	XM_027456041.1	GRSF1
				miR-205-x	XM_027456487.1	2023-03-01
				miR-205-x	XM_027457363.1	CPEB2
				miR-205-x	XM_027457444.1	SORCS2
				miR-205-x	XM_027457642.1	Traf3
				miR-205-x	XM_027457786.1	SLC1A2
				miR-205-x	XM_027458253.1	CIPC
				miR-205-x	XM_027459593.1	BUB1B
				miR-205-x	XM_027460200.1	RNLS
				miR-205-x	XM_027460568.1	dhtkd1
				miR-205-x	XM_027460918.1	PRKCQ
				miR-205-x	XM_027460968.1	Muc13
				miR-205-x	XM_027461508.1	SATB2
				miR-205-x	XM_027461635.1	MRVI1
				miR-205-x	XM_027461636.1	MRVI1
				miR-205-x	XM_027461644.1	MRVI1
				miR-205-x	XM_027461652.1	MRVI1
				miR-205-x	XM_027463473.1	BTBD8
				miR-205-x	XM_027464969.1	ATRX
				miR-205-x	XM_027465544.1	SYTL2
				miR-205-x	XM_027465896.1	LRRC28
				miR-205-x	XM_027466530.1	CPEB1
				miR-205-x	XM_027467055.1	RHPN2
				miR-205-x	XM_027467628.1	CARD19
				miR-205-x	XM_027467710.1	MAGI1
				miR-205-x	XM_027468271.1	Plscr1
				miR-205-x	XM_027468290.1	STC2
				miR-205-x	XM_027468301.1	AGTR1
				miR-205-x	XM_027468302.1	AGTR1
				miR-205-x	XM_027468993.1	Tmem8a
				miR-205-x	XM_027470129.1	PDS5B
				miR-205-x	XM_027470971.1	GARNL3
				miR-205-x	XM_027471077.1	PRRC2B
				miR-205-x	XM_027471080.1	PRRC2B
				miR-205-x	XM_027471082.1	PRRC2B
				miR-205-x	XM_027471655.1	POLG2
				miR-205-x	XM_027471774.1	CPAMD8
				miR-205-x	XM_027471957.1	SGSM2
				miR-215-x	TCONS_00001793	pol
				miR-215-x	TCONS_00006813	PTCHD1
				miR-215-x	TCONS_00008047	EPHB5
				miR-215-x	TCONS_00008192	ARHGEF5
				miR-215-x	TCONS_00008469	KCNQ1
				miR-215-x	TCONS_00013186	OSGIN2
				miR-215-x	TCONS_00020380	DISP1
				miR-215-x	TCONS_00025520	-
				miR-215-x	TCONS_00028615	Slc25a29
				miR-215-x	TCONS_00028616	Slc25a29
				miR-215-x	TCONS_00029850	AKAP6
				miR-215-x	TCONS_00034012	ACADSB
				miR-215-x	TCONS_00036900	MRVI1
				miR-215-x	TCONS_00037643	CREB1
				miR-215-x	TCONS_00040279	TCEANC2
				miR-215-x	TCONS_00043757	DCX
				miR-215-x	TCONS_00044162	AGTR2
				miR-215-x	TCONS_00048203	CGNL1
				miR-215-x	TCONS_00054566	SPECC1L
				miR-215-x	TCONS_00054568	SPECC1L
				miR-215-x	TCONS_00062497	SCMH1
				miR-215-x	TCONS_00065200	PIP4K2B
				miR-215-x	TCONS_00066395	Tcf4
				miR-215-x	TCONS_00066622	-
				miR-215-x	TCONS_00066866	FAM169A
				miR-215-x	TCONS_00067050	ACER2
				miR-215-x	TCONS_00067488	DTWD2
				miR-215-x	TCONS_00067619	-
				miR-215-x	TCONS_00068109	DAB2
				miR-215-x	XM_005010118.4	ADRA1D
				miR-215-x	XM_005025808.4	--
				miR-215-x	XM_005031177.4	AGTR2
				miR-215-x	XM_013100990.3	TNFAIP1
				miR-215-x	XM_013101748.3	mbnl3
				miR-215-x	XM_013103458.3	PLD5
				miR-215-x	XM_013104522.3	--
				miR-215-x	XM_013106758.3	TSPAN4
				miR-215-x	XM_021267313.2	RAB11FIP4
				miR-215-x	XM_021272858.2	SDK1
				miR-215-x	XM_021273097.2	HOMER1
				miR-215-x	XM_021276456.2	FHOD3
				miR-215-x	XM_021277344.2	ARNT2
				miR-215-x	XM_021278168.2	FOXN3
				miR-215-x	XM_027442959.1	PTPRT
				miR-215-x	XM_027442962.1	PTPRT
				miR-215-x	XM_027443326.1	PRDM2
				miR-215-x	XM_027443690.1	SCMH1
				miR-215-x	XM_027443979.1	Epb41
				miR-215-x	XM_027446566.1	--
				miR-215-x	XM_027450374.1	CSRNP1
				miR-215-x	XM_027450637.1	Spag6
				miR-215-x	XM_027451190.1	Pqlc1
				miR-215-x	XM_027451878.1	ZNF236
				miR-215-x	XM_027452401.1	PAG1
				miR-215-x	XM_027452445.1	OSGIN2
				miR-215-x	XM_027453136.1	Kif28p
				miR-215-x	XM_027453592.1	NRXN1
				miR-215-x	XM_027453844.1	AKT3
				miR-215-x	XM_027454234.1	FRMD6
				miR-215-x	XM_027454815.1	FBXL4
				miR-215-x	XM_027455443.1	STK35
				miR-215-x	XM_027457363.1	CPEB2
				miR-215-x	XM_027458253.1	CIPC
				miR-215-x	XM_027458543.1	INCENP
				miR-215-x	XM_027459639.1	ITPK1
				miR-215-x	XM_027460200.1	RNLS
				miR-215-x	XM_027460828.1	IKZF5
				miR-215-x	XM_027462785.1	Pik3r1
				miR-215-x	XM_027463533.1	Erc1
				miR-215-x	XM_027465092.1	ELMOD1
				miR-215-x	XM_027466792.1	FBN1
				miR-215-x	XM_027467199.1	ADCY7
				miR-215-x	XM_027467628.1	CARD19
				miR-215-x	XM_027467826.1	TMF1
				miR-215-x	XM_027468433.1	RASGEF1C
				miR-215-x	XM_027468532.1	--
				miR-215-x	XM_027469044.1	Mettl22
				miR-215-x	XM_027469256.1	Epn2
				miR-215-x	XM_027470129.1	PDS5B
				miR-215-x	XM_027471168.1	Col5a1
				miR-215-x	XM_027471553.1	MYH10
				miR-215-x	XM_027471926.1	RAP1GAP2
				miR-215-x	XM_027473111.1	Itch
				miR-28-y	TCONS_00001918	Rps6ka3
				miR-28-y	TCONS_00003882	SCYL2
				miR-28-y	TCONS_00004517	PLXNB2
				miR-28-y	TCONS_00008434	-
				miR-28-y	TCONS_00008819	PTN
				miR-28-y	TCONS_00009842	DOCK4
				miR-28-y	TCONS_00016587	IMPA1
				miR-28-y	TCONS_00020380	DISP1
				miR-28-y	TCONS_00026900	PCDH10
				miR-28-y	TCONS_00030086	RAG1
				miR-28-y	TCONS_00030543	ACVR1C
				miR-28-y	TCONS_00035295	IPMK
				miR-28-y	TCONS_00035296	IPMK
				miR-28-y	TCONS_00035461	Rras2
				miR-28-y	TCONS_00035664	-
				miR-28-y	TCONS_00036319	fastkd1
				miR-28-y	TCONS_00045684	ARIH1
				miR-28-y	TCONS_00046184	KIFC3
				miR-28-y	TCONS_00046752	ADAMTSL3
				miR-28-y	TCONS_00046760	ADAMTSL3
				miR-28-y	TCONS_00055315	Sapcd2
				miR-28-y	TCONS_00055932	Tesk2
				miR-28-y	TCONS_00057652	MBD3
				miR-28-y	TCONS_00064450	SLC41A1
				miR-28-y	TCONS_00066621	-
				miR-28-y	TCONS_00067515	BDP1
				miR-28-y	TCONS_00067875	-
				miR-28-y	TCONS_00069204	RASGRF2
				miR-28-y	XM_005010591.4	DCSTAMP
				miR-28-y	XM_005020781.3	GOLIM4
				miR-28-y	XM_005020961.4	SFRP2
				miR-28-y	XM_005024797.3	PRSS35
				miR-28-y	XM_005025983.4	CCDC51
				miR-28-y	XM_013091715.3	Nadk
				miR-28-y	XM_013095523.3	Acsl4
				miR-28-y	XM_013100891.3	TRIM2
				miR-28-y	XM_013103458.3	PLD5
				miR-28-y	XM_013109679.2	NCAM1
				miR-28-y	XM_021267374.2	FBXO25
				miR-28-y	XM_021268759.2	Klhl24
				miR-28-y	XM_021269604.2	RFESD
				miR-28-y	XM_021272858.2	SDK1
				miR-28-y	XM_021274822.2	RECQL
				miR-28-y	XM_027443085.1	FBXO2
				miR-28-y	XM_027443166.1	Vwa1
				miR-28-y	XM_027443326.1	PRDM2
				miR-28-y	XM_027444762.1	UPF3A
				miR-28-y	XM_027445036.1	ANKS1A
				miR-28-y	XM_027446041.1	SPINZ
				miR-28-y	XM_027446387.1	CEP120
				miR-28-y	XM_027446497.1	Psat1
				miR-28-y	XM_027446670.1	SV2C
				miR-28-y	XM_027446818.1	TRIM36
				miR-28-y	XM_027447303.1	GYG2
				miR-28-y	XM_027449119.1	KCNJ6
				miR-28-y	XM_027449120.1	KCNJ6
				miR-28-y	XM_027449329.1	Vgll3
				miR-28-y	XM_027449331.1	Vgll3
				miR-28-y	XM_027449425.1	CGGBP1
				miR-28-y	XM_027450394.1	ADAP1
				miR-28-y	XM_027450465.1	WDR37
				miR-28-y	XM_027450637.1	Spag6
				miR-28-y	XM_027451050.1	sgo1
				miR-28-y	XM_027451162.1	--
				miR-28-y	XM_027452145.1	DTNA
				miR-28-y	XM_027453308.1	BMP2
				miR-28-y	XM_027453844.1	AKT3
				miR-28-y	XM_027454199.1	TRIM67
				miR-28-y	XM_027454380.1	OPRM1
				miR-28-y	XM_027454744.1	FOXO3
				miR-28-y	XM_027454948.1	PRSS35
				miR-28-y	XM_027454949.1	PRSS35
				miR-28-y	XM_027456175.1	SLC7A2
				miR-28-y	XM_027457471.1	Pnpla2
				miR-28-y	XM_027457786.1	SLC1A2
				miR-28-y	XM_027458937.1	NAV2
				miR-28-y	XM_027459514.1	Snap23
				miR-28-y	XM_027460522.1	DNTT
				miR-28-y	XM_027462779.1	MAST2
				miR-28-y	XM_027463473.1	BTBD8
				miR-28-y	XM_027463533.1	Erc1
				miR-28-y	XM_027463938.1	TFDP2
				miR-28-y	XM_027464052.1	SLC25A36
				miR-28-y	XM_027464130.1	2023-09-02
				miR-28-y	XM_027464789.1	FNDC3B
				miR-28-y	XM_027467061.1	SLC6A2
				miR-28-y	XM_027468521.1	Fbxl21
				miR-28-y	XM_027469256.1	Epn2
				miR-28-y	XM_027473111.1	Itch
				miR-2885-y	TCONS_00003157	EPS8
				miR-2885-y	TCONS_00016795	Azin1
				miR-2885-y	TCONS_00017402	GZF1
				miR-2885-y	TCONS_00020173	CTSB
				miR-2885-y	TCONS_00020208	KIF13B
				miR-2885-y	TCONS_00020242	-
				miR-2885-y	TCONS_00026900	PCDH10
				miR-2885-y	TCONS_00028438	ZBTB1
				miR-2885-y	TCONS_00028439	ZBTB1
				miR-2885-y	TCONS_00029265	MYRF
				miR-2885-y	TCONS_00031797	RIC8A
				miR-2885-y	TCONS_00036998	STRADB
				miR-2885-y	TCONS_00042765	TNIK
				miR-2885-y	TCONS_00043839	Shroom4
				miR-2885-y	TCONS_00045651	MALT1
				miR-2885-y	TCONS_00046031	FUK
				miR-2885-y	TCONS_00046614	CHD2
				miR-2885-y	TCONS_00047032	PSMA4
				miR-2885-y	TCONS_00048988	PDZRN3
				miR-2885-y	TCONS_00051973	RANBP17
				miR-2885-y	TCONS_00055438	Cacna1b
				miR-2885-y	TCONS_00060721	SIRPA
				miR-2885-y	TCONS_00061809	PRDM16
				miR-2885-y	TCONS_00061993	GPR124
				miR-2885-y	TCONS_00062402	Sesn2
				miR-2885-y	TCONS_00062417	DCBLD1
				miR-2885-y	TCONS_00062562	Macf1
				miR-2885-y	TCONS_00064242	Mdm4
				miR-2885-y	TCONS_00065935	Stat6
				miR-2885-y	TCONS_00066925	VLDLR
				miR-2885-y	TCONS_00067731	TRMT10B
				miR-2885-y	TCONS_00067954	PIGO
				miR-2885-y	TCONS_00068310	IQGAP2
				miR-2885-y	XM_005019265.4	SOD3
				miR-2885-y	XM_005019678.4	St14
				miR-2885-y	XM_005019679.4	St14
				miR-2885-y	XM_005021747.4	Cd79b
				miR-2885-y	XM_013099268.3	SOD3
				miR-2885-y	XM_027444398.1	St14
				miR-2885-y	XM_027444462.1	PLEKHO1
				miR-2885-y	XM_027444816.1	NFASC
				miR-2885-y	XM_027445650.1	FBXL20
				miR-2885-y	XM_027450416.1	GALNT11
				miR-2885-y	XM_027451190.1	Pqlc1
				miR-2885-y	XM_027457908.1	ABHD12
				miR-2885-y	XM_027465614.1	PDPR
				miR-2885-y	XM_027468575.1	--
				miR-2885-y	XM_027468921.1	Capn15
				miR-2885-y	XM_027470680.1	Nacc2
				miR-2885-y	XM_027470682.1	Nacc2
				miR-2885-y	XM_027470773.1	DAB2IP
				miR-2885-y	XM_027471168.1	Col5a1
				miR-2885-y	XM_027471232.1	Ncs1
				miR-2885-y	XM_027471926.1	RAP1GAP2
				miR-2885-y	XM_027472871.1	Elmo2
				miR-2954-y	TCONS_00000668	RCBTB1
				miR-2954-y	TCONS_00001492	SHROOM2
				miR-2954-y	TCONS_00001766	BCOR
				miR-2954-y	TCONS_00001884	ACOT9
				miR-2954-y	TCONS_00003882	SCYL2
				miR-2954-y	TCONS_00006392	MXRA5
				miR-2954-y	TCONS_00006813	PTCHD1
				miR-2954-y	TCONS_00007063	env
				miR-2954-y	TCONS_00007109	-
				miR-2954-y	TCONS_00008192	ARHGEF5
				miR-2954-y	TCONS_00008434	-
				miR-2954-y	TCONS_00008929	NUAK1
				miR-2954-y	TCONS_00009842	DOCK4
				miR-2954-y	TCONS_00009909	TSPAN12
				miR-2954-y	TCONS_00010043	KIF21A
				miR-2954-y	TCONS_00013186	OSGIN2
				miR-2954-y	TCONS_00013219	CadN
				miR-2954-y	TCONS_00014318	THSD7A
				miR-2954-y	TCONS_00015831	Lpcat1
				miR-2954-y	TCONS_00016587	IMPA1
				miR-2954-y	TCONS_00019502	GPR63
				miR-2954-y	TCONS_00019641	SNAP91
				miR-2954-y	TCONS_00020208	KIF13B
				miR-2954-y	TCONS_00021817	MLLT4
				miR-2954-y	TCONS_00022295	DSE
				miR-2954-y	TCONS_00022828	FBXO9
				miR-2954-y	TCONS_00025520	-
				miR-2954-y	TCONS_00026714	GUCY1A3
				miR-2954-y	TCONS_00028343	DACT1
				miR-2954-y	TCONS_00029265	MYRF
				miR-2954-y	TCONS_00029419	Arhgap1
				miR-2954-y	TCONS_00031946	ZNF106
				miR-2954-y	TCONS_00032576	Nr1h3
				miR-2954-y	TCONS_00034295	SORCS3
				miR-2954-y	TCONS_00035295	IPMK
				miR-2954-y	TCONS_00035296	IPMK
				miR-2954-y	TCONS_00036900	MRVI1
				miR-2954-y	TCONS_00037643	CREB1
				miR-2954-y	TCONS_00037954	CERS6
				miR-2954-y	TCONS_00041183	F13B
				miR-2954-y	TCONS_00041814	ABCC5
				miR-2954-y	TCONS_00041875	KIAA0226
				miR-2954-y	TCONS_00042232	DGKD
				miR-2954-y	TCONS_00042235	DGKD
				miR-2954-y	TCONS_00042237	DGKD
				miR-2954-y	TCONS_00043757	DCX
				miR-2954-y	TCONS_00044746	ARHGAP6
				miR-2954-y	TCONS_00045585	CEMIP
				miR-2954-y	TCONS_00047032	PSMA4
				miR-2954-y	TCONS_00048398	KLHL36
				miR-2954-y	TCONS_00048582	DPY19L3
				miR-2954-y	TCONS_00049589	Celsr3
				miR-2954-y	TCONS_00049676	PLXNB1
				miR-2954-y	TCONS_00052493	GTF3C1
				miR-2954-y	TCONS_00057534	ACSF2
				miR-2954-y	TCONS_00057580	dus3l
				miR-2954-y	TCONS_00058307	VTN
				miR-2954-y	TCONS_00059416	PREX1
				miR-2954-y	TCONS_00060721	SIRPA
				miR-2954-y	TCONS_00063291	Arhgap32
				miR-2954-y	TCONS_00063918	selenbp1-a
				miR-2954-y	TCONS_00064218	PRELP
				miR-2954-y	TCONS_00064450	SLC41A1
				miR-2954-y	TCONS_00066621	-
				miR-2954-y	TCONS_00066622	-
				miR-2954-y	TCONS_00066635	FGF10
				miR-2954-y	TCONS_00066925	VLDLR
				miR-2954-y	TCONS_00067296	NRG1
				miR-2954-y	TCONS_00067655	VCAN
				miR-2954-y	TCONS_00067875	-
				miR-2954-y	TCONS_00068079	LIFR
				miR-2954-y	TCONS_00068083	LIFR
				miR-2954-y	TCONS_00068109	DAB2
				miR-2954-y	TCONS_00069204	RASGRF2
				miR-2954-y	TCONS_00070201	env
				miR-2954-y	TCONS_00072024	RICTOR
				miR-2954-y	TCONS_00073443	NIPBL
				miR-2954-y	TCONS_00073597	MIER3
				miR-2954-y	TCONS_00073601	MIER3
				miR-2954-y	XM_005010769.4	ACOT9
				miR-2954-y	XM_005012176.4	APOLD1
				miR-2954-y	XM_005013450.4	ENTPD1
				miR-2954-y	XM_005017151.4	IL7R
				miR-2954-y	XM_005024691.4	PIK3CA
				miR-2954-y	XM_005025066.4	KITLG
				miR-2954-y	XM_005025366.4	Gja4
				miR-2954-y	XM_005027768.3	PRSS23
				miR-2954-y	XM_005027771.4	PRSS23
				miR-2954-y	XM_005031177.4	AGTR2
				miR-2954-y	XM_013095709.3	HIVEP3
				miR-2954-y	XM_013095710.3	HIVEP3
				miR-2954-y	XM_013101396.3	PARP12
				miR-2954-y	XM_013109679.2	NCAM1
				miR-2954-y	XM_021269094.2	MRVI1
				miR-2954-y	XM_021269604.2	RFESD
				miR-2954-y	XM_021270872.2	celf2
				miR-2954-y	XM_021273097.2	HOMER1
				miR-2954-y	XM_027442959.1	PTPRT
				miR-2954-y	XM_027442962.1	PTPRT
				miR-2954-y	XM_027443992.1	Epb41
				miR-2954-y	XM_027445036.1	ANKS1A
				miR-2954-y	XM_027446178.1	AFF3
				miR-2954-y	XM_027446192.1	AFF3
				miR-2954-y	XM_027446196.1	Fsd1l
				miR-2954-y	XM_027446241.1	Rai14
				miR-2954-y	XM_027446371.1	SGTB
				miR-2954-y	XM_027446387.1	CEP120
				miR-2954-y	XM_027446586.1	Commd10
				miR-2954-y	XM_027446670.1	SV2C
				miR-2954-y	XM_027446818.1	TRIM36
				miR-2954-y	XM_027447579.1	MKRN1
				miR-2954-y	XM_027448097.1	CTIF
				miR-2954-y	XM_027449138.1	RUNX1
				miR-2954-y	XM_027449329.1	Vgll3
				miR-2954-y	XM_027449331.1	Vgll3
				miR-2954-y	XM_027449731.1	SCNN1A
				miR-2954-y	XM_027449912.1	tigar
				miR-2954-y	XM_027450246.1	MYC
				miR-2954-y	XM_027450637.1	Spag6
				miR-2954-y	XM_027451162.1	--
				miR-2954-y	XM_027451798.1	Epb41l4b
				miR-2954-y	XM_027451891.1	BTG1
				miR-2954-y	XM_027452056.1	TWSG1
				miR-2954-y	XM_027453136.1	Kif28p
				miR-2954-y	XM_027454262.1	QKI
				miR-2954-y	XM_027454678.1	DSE
				miR-2954-y	XM_027454755.1	Cd24
				miR-2954-y	XM_027455022.1	Ogfrl1
				miR-2954-y	XM_027455424.1	HMBOX1
				miR-2954-y	XM_027455427.1	HMBOX1
				miR-2954-y	XM_027457099.1	DCUN1D4
				miR-2954-y	XM_027457471.1	Pnpla2
				miR-2954-y	XM_027457908.1	ABHD12
				miR-2954-y	XM_027458937.1	NAV2
				miR-2954-y	XM_027458974.1	ERGIC2
				miR-2954-y	XM_027459310.1	TMEM86A
				miR-2954-y	XM_027460006.1	GPRIN2
				miR-2954-y	XM_027460175.1	ENTPD1
				miR-2954-y	XM_027460499.1	NT5C2
				miR-2954-y	XM_027460501.1	NT5C2
				miR-2954-y	XM_027461110.1	RAPH1
				miR-2954-y	XM_027461635.1	MRVI1
				miR-2954-y	XM_027461636.1	MRVI1
				miR-2954-y	XM_027461644.1	MRVI1
				miR-2954-y	XM_027461652.1	MRVI1
				miR-2954-y	XM_027461815.1	Stk17b
				miR-2954-y	XM_027463834.1	NPL
				miR-2954-y	XM_027463853.1	NPL
				miR-2954-y	XM_027463859.1	NPL
				miR-2954-y	XM_027463865.1	NPL
				miR-2954-y	XM_027466026.1	CMTR2
				miR-2954-y	XM_027466027.1	CMTR2
				miR-2954-y	XM_027467202.1	WNT5B
				miR-2954-y	XM_027468301.1	AGTR1
				miR-2954-y	XM_027468302.1	AGTR1
				miR-2954-y	XM_027468433.1	RASGEF1C
				miR-2954-y	XM_027468741.1	PLK1
				miR-2954-y	XM_027469782.1	RFLNA
				miR-2954-y	XM_027470773.1	DAB2IP
				miR-2954-y	XM_027471232.1	Ncs1
				miR-2954-y	XM_027471237.1	Shisa6
				miR-2954-y	XM_027471238.1	Shisa6
				miR-2954-y	XM_027471392.1	PIK3R5
				miR-2954-y	XM_027473202.1	PREX1
				miR-3074-x	TCONS_00000535	FRY
				miR-3074-x	TCONS_00001793	pol
				miR-3074-x	TCONS_00001918	Rps6ka3
				miR-3074-x	TCONS_00002648	PEX5
				miR-3074-x	TCONS_00003882	SCYL2
				miR-3074-x	TCONS_00004517	PLXNB2
				miR-3074-x	TCONS_00004581	Celsr1
				miR-3074-x	TCONS_00005457	PSPC1
				miR-3074-x	TCONS_00007109	-
				miR-3074-x	TCONS_00008192	ARHGEF5
				miR-3074-x	TCONS_00009431	ZC3H7B
				miR-3074-x	TCONS_00009433	ZC3H7B
				miR-3074-x	TCONS_00009625	RAP1B
				miR-3074-x	TCONS_00013219	CadN
				miR-3074-x	TCONS_00013736	ADCYAP1R1
				miR-3074-x	TCONS_00013737	ADCYAP1R1
				miR-3074-x	TCONS_00015282	Clasp2
				miR-3074-x	TCONS_00017402	GZF1
				miR-3074-x	TCONS_00019138	PTPRK
				miR-3074-x	TCONS_00027116	KLHL8
				miR-3074-x	TCONS_00028018	ZNF638
				miR-3074-x	TCONS_00028020	ZNF638
				miR-3074-x	TCONS_00029265	MYRF
				miR-3074-x	TCONS_00030865	SGPP1
				miR-3074-x	TCONS_00031946	ZNF106
				miR-3074-x	TCONS_00032576	Nr1h3
				miR-3074-x	TCONS_00037090	Slc39a10
				miR-3074-x	TCONS_00038401	-
				miR-3074-x	TCONS_00039509	PTPRC
				miR-3074-x	TCONS_00040543	USP33
				miR-3074-x	TCONS_00040963	GLUL
				miR-3074-x	TCONS_00041875	KIAA0226
				miR-3074-x	TCONS_00042586	IGSF10
				miR-3074-x	TCONS_00046752	ADAMTSL3
				miR-3074-x	TCONS_00046760	ADAMTSL3
				miR-3074-x	TCONS_00047643	MYO5A
				miR-3074-x	TCONS_00048988	PDZRN3
				miR-3074-x	TCONS_00049589	Celsr3
				miR-3074-x	TCONS_00049787	CNTN4
				miR-3074-x	TCONS_00049995	CCDC66
				miR-3074-x	TCONS_00050549	XPC
				miR-3074-x	TCONS_00051973	RANBP17
				miR-3074-x	TCONS_00054566	SPECC1L
				miR-3074-x	TCONS_00054568	SPECC1L
				miR-3074-x	TCONS_00055438	Cacna1b
				miR-3074-x	TCONS_00056188	CACFD1
				miR-3074-x	TCONS_00057652	MBD3
				miR-3074-x	TCONS_00059416	PREX1
				miR-3074-x	TCONS_00062142	XPO7
				miR-3074-x	TCONS_00062497	SCMH1
				miR-3074-x	TCONS_00064218	PRELP
				miR-3074-x	TCONS_00064242	Mdm4
				miR-3074-x	TCONS_00064450	SLC41A1
				miR-3074-x	TCONS_00065200	PIP4K2B
				miR-3074-x	TCONS_00065655	STAT3
				miR-3074-x	TCONS_00066395	Tcf4
				miR-3074-x	TCONS_00066621	-
				miR-3074-x	TCONS_00066622	-
				miR-3074-x	TCONS_00067515	BDP1
				miR-3074-x	TCONS_00067984	PDZD2
				miR-3074-x	TCONS_00069291	Rasa1
				miR-3074-x	TCONS_00071626	CTIF
				miR-3074-x	XM_005017151.4	IL7R
				miR-3074-x	XM_005021007.4	EVI2B
				miR-3074-x	XM_005025118.4	SLC20A2
				miR-3074-x	XM_013100891.3	TRIM2
				miR-3074-x	XM_013103458.3	PLD5
				miR-3074-x	XM_013106709.3	TMEM71
				miR-3074-x	XM_021267374.2	FBXO25
				miR-3074-x	XM_021268759.2	Klhl24
				miR-3074-x	XM_021272888.2	CAPN9
				miR-3074-x	XM_021278168.2	FOXN3
				miR-3074-x	XM_027443205.1	c1qtnf12
				miR-3074-x	XM_027444193.1	FXYD6
				miR-3074-x	XM_027444462.1	PLEKHO1
				miR-3074-x	XM_027446090.1	FAM219A
				miR-3074-x	XM_027446417.1	Tcf4
				miR-3074-x	XM_027446467.1	KIAA0825
				miR-3074-x	XM_027446620.1	PDZD2
				miR-3074-x	XM_027447787.1	FAM219A
				miR-3074-x	XM_027449039.1	Pcyt1b
				miR-3074-x	XM_027449329.1	Vgll3
				miR-3074-x	XM_027449331.1	Vgll3
				miR-3074-x	XM_027449360.1	IGSF3
				miR-3074-x	XM_027450565.1	WAC
				miR-3074-x	XM_027452145.1	DTNA
				miR-3074-x	XM_027452445.1	OSGIN2
				miR-3074-x	XM_027454290.1	FNDC1
				miR-3074-x	XM_027455081.1	COL21A1
				miR-3074-x	XM_027458265.1	PTPRJ
				miR-3074-x	XM_027458270.1	PTPRJ
				miR-3074-x	XM_027458286.1	PRPF39
				miR-3074-x	XM_027458791.1	Celsr1
				miR-3074-x	XM_027459997.1	CCDC186
				miR-3074-x	XM_027463473.1	BTBD8
				miR-3074-x	XM_027464002.1	HTR2B
				miR-3074-x	XM_027464052.1	SLC25A36
				miR-3074-x	XM_027464055.1	GPC5
				miR-3074-x	XM_027467126.1	CHRNA7
				miR-3074-x	XM_027470585.1	--
				miR-3074-x	XM_027471584.1	Gps1
				miR-3074-x	XM_027472363.1	ARHGEF18
				miR-3074-x	XM_027472992.1	Arfgap1
				miR-3074-x	XM_027473104.1	TBC1D4
				miR-6529-x	TCONS_00001492	SHROOM2
				miR-6529-x	TCONS_00001766	BCOR
				miR-6529-x	TCONS_00001793	pol
				miR-6529-x	TCONS_00001918	Rps6ka3
				miR-6529-x	TCONS_00004793	BEND7
				miR-6529-x	TCONS_00008047	EPHB5
				miR-6529-x	TCONS_00008192	ARHGEF5
				miR-6529-x	TCONS_00009842	DOCK4
				miR-6529-x	TCONS_00009909	TSPAN12
				miR-6529-x	TCONS_00015030	CNTNAP2
				miR-6529-x	TCONS_00015831	Lpcat1
				miR-6529-x	TCONS_00019641	SNAP91
				miR-6529-x	TCONS_00020208	KIF13B
				miR-6529-x	TCONS_00020380	DISP1
				miR-6529-x	TCONS_00021817	MLLT4
				miR-6529-x	TCONS_00022293	DSE
				miR-6529-x	TCONS_00022295	DSE
				miR-6529-x	TCONS_00023590	-
				miR-6529-x	TCONS_00026952	FGF2
				miR-6529-x	TCONS_00027445	C4orf19
				miR-6529-x	TCONS_00028867	TMED8
				miR-6529-x	TCONS_00032308	HEATR5A
				miR-6529-x	TCONS_00034273	Mxi1
				miR-6529-x	TCONS_00037272	KANSL1L
				miR-6529-x	TCONS_00039509	PTPRC
				miR-6529-x	TCONS_00041814	ABCC5
				miR-6529-x	TCONS_00042586	IGSF10
				miR-6529-x	TCONS_00043757	DCX
				miR-6529-x	TCONS_00049676	PLXNB1
				miR-6529-x	TCONS_00054592	SLC5A1
				miR-6529-x	TCONS_00063340	IGSF9B
				miR-6529-x	TCONS_00066621	-
				miR-6529-x	TCONS_00066622	-
				miR-6529-x	TCONS_00066921	Smarca2
				miR-6529-x	TCONS_00067050	ACER2
				miR-6529-x	TCONS_00067615	Qrich1
				miR-6529-x	TCONS_00067619	-
				miR-6529-x	TCONS_00067875	-
				miR-6529-x	TCONS_00069204	RASGRF2
				miR-6529-x	TCONS_00072408	SNAP91
				miR-6529-x	TCONS_00073597	MIER3
				miR-6529-x	TCONS_00073601	MIER3
				miR-6529-x	XM_005009944.4	RPAP3
				miR-6529-x	XM_005011063.4	Slc35e2
				miR-6529-x	XM_005013193.4	PHYHD1
				miR-6529-x	XM_005013450.4	ENTPD1
				miR-6529-x	XM_005016442.4	Kel
				miR-6529-x	XM_005026017.4	INSIG1
				miR-6529-x	XM_005027332.4	CAMKK1
				miR-6529-x	XM_013092557.3	TMCC1
				miR-6529-x	XM_013092572.3	TMCC1
				miR-6529-x	XM_013099925.3	Cxadr
				miR-6529-x	XM_013101748.3	mbnl3
				miR-6529-x	XM_013103458.3	PLD5
				miR-6529-x	XM_013104159.3	DNAJB4
				miR-6529-x	XM_013104310.3	B3GNT5
				miR-6529-x	XM_013108053.3	Rpp40
				miR-6529-x	XM_021273152.2	MICAL3
				miR-6529-x	XM_021273157.2	MICAL3
				miR-6529-x	XM_027443326.1	PRDM2
				miR-6529-x	XM_027446566.1	--
				miR-6529-x	XM_027446670.1	SV2C
				miR-6529-x	XM_027446717.1	Cntln
				miR-6529-x	XM_027448913.1	MIER3
				miR-6529-x	XM_027449138.1	RUNX1
				miR-6529-x	XM_027449360.1	IGSF3
				miR-6529-x	XM_027450429.1	INSIG1
				miR-6529-x	XM_027450637.1	Spag6
				miR-6529-x	XM_027450819.1	Pdk4
				miR-6529-x	XM_027450919.1	Cdca7l
				miR-6529-x	XM_027451663.1	CDH20
				miR-6529-x	XM_027451773.1	COBL
				miR-6529-x	XM_027453136.1	Kif28p
				miR-6529-x	XM_027453701.1	yabD
				miR-6529-x	XM_027453973.1	MAD2L1BP
				miR-6529-x	XM_027454237.1	AFDN
				miR-6529-x	XM_027454744.1	FOXO3
				miR-6529-x	XM_027455032.1	COL19A1
				miR-6529-x	XM_027455034.1	COL19A1
				miR-6529-x	XM_027455038.1	COL19A1
				miR-6529-x	XM_027455039.1	COL19A1
				miR-6529-x	XM_027455179.1	SOX11
				miR-6529-x	XM_027456456.1	CPE
				miR-6529-x	XM_027457471.1	Pnpla2
				miR-6529-x	XM_027459997.1	CCDC186
				miR-6529-x	XM_027460175.1	ENTPD1
				miR-6529-x	XM_027460828.1	IKZF5
				miR-6529-x	XM_027461178.1	MAP3K20
				miR-6529-x	XM_027462083.1	Slc15a2
				miR-6529-x	XM_027462084.1	Slc15a2
				miR-6529-x	XM_027463234.1	CACNA1C
				miR-6529-x	XM_027463258.1	CACNA1C
				miR-6529-x	XM_027463267.1	CACNA1C
				miR-6529-x	XM_027463556.1	Erc1
				miR-6529-x	XM_027464002.1	HTR2B
				miR-6529-x	XM_027464052.1	SLC25A36
				miR-6529-x	XM_027464171.1	ABCC5
				miR-6529-x	XM_027464172.1	ABCC5
				miR-6529-x	XM_027464466.1	Gigyf2
				miR-6529-x	XM_027464574.1	CLSTN2
				miR-6529-x	XM_027465647.1	Abhd2
				miR-6529-x	XM_027465847.1	Glce
				miR-6529-x	XM_027465896.1	LRRC28
				miR-6529-x	XM_027466026.1	CMTR2
				miR-6529-x	XM_027466027.1	CMTR2
				miR-6529-x	XM_027466280.1	paqr5b
				miR-6529-x	XM_027466530.1	CPEB1
				miR-6529-x	XM_027466872.1	SEMA6D
				miR-6529-x	XM_027466877.1	SEMA6D
				miR-6529-x	XM_027466883.1	SEMA6D
				miR-6529-x	XM_027467805.1	TMCC1
				miR-6529-x	XM_027467964.1	Rab43
				miR-6529-x	XM_027468570.1	TBC1D9B
				miR-6529-x	XM_027469044.1	Mettl22
				miR-6529-x	XM_027471077.1	PRRC2B
				miR-6529-x	XM_027471080.1	PRRC2B
				miR-6529-x	XM_027471082.1	PRRC2B
				miR-6529-x	XM_027471168.1	Col5a1
				miR-6529-x	XM_027471926.1	RAP1GAP2
				miR-6529-x	XM_027472363.1	ARHGEF18
				miR-6529-x	XM_027472395.1	GATAD2A
				miR-6529-x	XM_027473296.1	PARD6B
				miR-7134-x	TCONS_00001492	SHROOM2
				miR-7134-x	TCONS_00001884	ACOT9
				miR-7134-x	TCONS_00003275	FGD4
				miR-7134-x	TCONS_00004581	Celsr1
				miR-7134-x	TCONS_00006813	PTCHD1
				miR-7134-x	TCONS_00009253	TMCC3
				miR-7134-x	TCONS_00013069	PI15
				miR-7134-x	TCONS_00017212	PLEC
				miR-7134-x	TCONS_00017402	GZF1
				miR-7134-x	TCONS_00020242	-
				miR-7134-x	TCONS_00027116	KLHL8
				miR-7134-x	TCONS_00028018	ZNF638
				miR-7134-x	TCONS_00028020	ZNF638
				miR-7134-x	TCONS_00035425	SOX6
				miR-7134-x	TCONS_00039509	PTPRC
				miR-7134-x	TCONS_00046752	ADAMTSL3
				miR-7134-x	TCONS_00046760	ADAMTSL3
				miR-7134-x	TCONS_00048582	DPY19L3
				miR-7134-x	TCONS_00056188	CACFD1
				miR-7134-x	TCONS_00061809	PRDM16
				miR-7134-x	TCONS_00063340	IGSF9B
				miR-7134-x	TCONS_00066621	-
				miR-7134-x	TCONS_00066622	-
				miR-7134-x	XM_027450581.1	MKX
				miR-7134-x	XM_027453731.1	Esrrg
				miR-7134-x	XM_027465614.1	PDPR
				miR-7134-x	XM_027466913.1	TLDC1
				miR-7134-x	XM_027469958.1	TBX3
				miR-7134-x	XM_027472865.1	ZNFX1
				novel-m0133-3p	TCONS_00000166	Emsy
				novel-m0133-3p	TCONS_00000671	CAB39L
				novel-m0133-3p	TCONS_00001766	BCOR
				novel-m0133-3p	TCONS_00001884	ACOT9
				novel-m0133-3p	TCONS_00003271	BICD1
				novel-m0133-3p	TCONS_00005031	Lcmt2
				novel-m0133-3p	TCONS_00008047	EPHB5
				novel-m0133-3p	TCONS_00008819	PTN
				novel-m0133-3p	TCONS_00008929	NUAK1
				novel-m0133-3p	TCONS_00009625	RAP1B
				novel-m0133-3p	TCONS_00009842	DOCK4
				novel-m0133-3p	TCONS_00013069	PI15
				novel-m0133-3p	TCONS_00013219	CadN
				novel-m0133-3p	TCONS_00013966	GJD4
				novel-m0133-3p	TCONS_00014318	THSD7A
				novel-m0133-3p	TCONS_00015030	CNTNAP2
				novel-m0133-3p	TCONS_00015815	MOCOS
				novel-m0133-3p	TCONS_00016795	Azin1
				novel-m0133-3p	TCONS_00017048	PTK2
				novel-m0133-3p	TCONS_00019138	PTPRK
				novel-m0133-3p	TCONS_00019641	SNAP91
				novel-m0133-3p	TCONS_00020208	KIF13B
				novel-m0133-3p	TCONS_00020450	ALDH18A1
				novel-m0133-3p	TCONS_00023540	ETNPPL
				novel-m0133-3p	TCONS_00023703	TRMT10A
				novel-m0133-3p	TCONS_00023707	TRMT10A
				novel-m0133-3p	TCONS_00025768	Ank2
				novel-m0133-3p	TCONS_00026900	PCDH10
				novel-m0133-3p	TCONS_00028171	TANC1
				novel-m0133-3p	TCONS_00028343	DACT1
				novel-m0133-3p	TCONS_00028616	Slc25a29
				novel-m0133-3p	TCONS_00030298	HIPK3
				novel-m0133-3p	TCONS_00031158	UNC79
				novel-m0133-3p	TCONS_00031208	TDP1
				novel-m0133-3p	TCONS_00031946	ZNF106
				novel-m0133-3p	TCONS_00034012	ACADSB
				novel-m0133-3p	TCONS_00035425	SOX6
				novel-m0133-3p	TCONS_00036580	TFCP2L1
				novel-m0133-3p	TCONS_00038408	IGFBP2
				novel-m0133-3p	TCONS_00041814	ABCC5
				novel-m0133-3p	TCONS_00045585	CEMIP
				novel-m0133-3p	TCONS_00045651	MALT1
				novel-m0133-3p	TCONS_00045760	SNX33
				novel-m0133-3p	TCONS_00046614	CHD2
				novel-m0133-3p	TCONS_00046703	MESDC2
				novel-m0133-3p	TCONS_00046752	ADAMTSL3
				novel-m0133-3p	TCONS_00046760	ADAMTSL3
				novel-m0133-3p	TCONS_00047537	ALDH1A2
				novel-m0133-3p	TCONS_00048398	KLHL36
				novel-m0133-3p	TCONS_00048582	DPY19L3
				novel-m0133-3p	TCONS_00049494	DOCK3
				novel-m0133-3p	TCONS_00049556	SLMAP
				novel-m0133-3p	TCONS_00049848	PPP4R2
				novel-m0133-3p	TCONS_00050540	Zxdc
				novel-m0133-3p	TCONS_00051973	RANBP17
				novel-m0133-3p	TCONS_00057245	Pecam1
				novel-m0133-3p	TCONS_00057519	Cacna1g
				novel-m0133-3p	TCONS_00058034	Smtnl2
				novel-m0133-3p	TCONS_00059449	Ocstamp
				novel-m0133-3p	TCONS_00060307	ARHGAP40
				novel-m0133-3p	TCONS_00066073	LAT2
				novel-m0133-3p	TCONS_00066621	-
				novel-m0133-3p	TCONS_00066622	-
				novel-m0133-3p	TCONS_00066685	IL31RA
				novel-m0133-3p	TCONS_00066866	FAM169A
				novel-m0133-3p	TCONS_00066921	Smarca2
				novel-m0133-3p	TCONS_00066956	UHRF2
				novel-m0133-3p	TCONS_00067488	DTWD2
				novel-m0133-3p	TCONS_00067515	BDP1
				novel-m0133-3p	TCONS_00068109	DAB2
				novel-m0133-3p	TCONS_00072408	SNAP91
				novel-m0133-3p	TCONS_00073597	MIER3
				novel-m0133-3p	TCONS_00073601	MIER3
				novel-m0133-3p	XM_005009308.4	TTC1
				novel-m0133-3p	XM_005010591.4	DCSTAMP
				novel-m0133-3p	XM_005010769.4	ACOT9
				novel-m0133-3p	XM_005012288.4	ERN1
				novel-m0133-3p	XM_005013045.4	5HT1E
				novel-m0133-3p	XM_005016536.4	CRISPLD2
				novel-m0133-3p	XM_005017047.3	PTBP1
				novel-m0133-3p	XM_005023560.4	ADORA2A
				novel-m0133-3p	XM_005023567.4	ADORA2A
				novel-m0133-3p	XM_005024691.4	PIK3CA
				novel-m0133-3p	XM_005024797.3	PRSS35
				novel-m0133-3p	XM_005025066.4	KITLG
				novel-m0133-3p	XM_005027714.4	GLIPR2
				novel-m0133-3p	XM_013092316.3	DNAJC12
				novel-m0133-3p	XM_013093534.3	Cidea
				novel-m0133-3p	XM_013095709.3	HIVEP3
				novel-m0133-3p	XM_013095710.3	HIVEP3
				novel-m0133-3p	XM_013096464.3	CCDC92
				novel-m0133-3p	XM_013097447.3	USP6NL
				novel-m0133-3p	XM_013098551.2	ANK2
				novel-m0133-3p	XM_013099804.3	NAP1L4
				novel-m0133-3p	XM_013099880.3	etnppl
				novel-m0133-3p	XM_013101748.3	mbnl3
				novel-m0133-3p	XM_013102925.3	ABCC9
				novel-m0133-3p	XM_013103458.3	PLD5
				novel-m0133-3p	XM_013104159.3	DNAJB4
				novel-m0133-3p	XM_013104310.3	B3GNT5
				novel-m0133-3p	XM_013106758.3	TSPAN4
				novel-m0133-3p	XM_013106995.2	CHRDL2
				novel-m0133-3p	XM_013107606.3	SGPL1
				novel-m0133-3p	XM_013108053.3	Rpp40
				novel-m0133-3p	XM_021268263.2	--
				novel-m0133-3p	XM_021270872.2	celf2
				novel-m0133-3p	XM_021271364.2	ADGRD1
				novel-m0133-3p	XM_021274173.2	HIPK3
				novel-m0133-3p	XM_021276456.2	FHOD3
				novel-m0133-3p	XM_021276662.2	ZNF217
				novel-m0133-3p	XM_021277723.2	JCAD
				novel-m0133-3p	XM_021278277.2	EEF1AKMT1
				novel-m0133-3p	XM_027442839.1	EYA2
				novel-m0133-3p	XM_027442850.1	EYA2
				novel-m0133-3p	XM_027442901.1	EDNRB
				novel-m0133-3p	XM_027442979.1	MANBAL
				novel-m0133-3p	XM_027443166.1	Vwa1
				novel-m0133-3p	XM_027443992.1	Epb41
				novel-m0133-3p	XM_027444562.1	ARNT
				novel-m0133-3p	XM_027444854.1	--
				novel-m0133-3p	XM_027445036.1	ANKS1A
				novel-m0133-3p	XM_027446041.1	SPINZ
				novel-m0133-3p	XM_027446153.1	TMEM246
				novel-m0133-3p	XM_027446154.1	TMEM246
				novel-m0133-3p	XM_027446219.1	AFF3
				novel-m0133-3p	XM_027446387.1	CEP120
				novel-m0133-3p	XM_027446566.1	--
				novel-m0133-3p	XM_027447579.1	MKRN1
				novel-m0133-3p	XM_027449007.1	BCOR
				novel-m0133-3p	XM_027449077.1	Cnksr2
				novel-m0133-3p	XM_027450637.1	Spag6
				novel-m0133-3p	XM_027451310.1	Tpk1
				novel-m0133-3p	XM_027451644.1	CDH12
				novel-m0133-3p	XM_027451848.1	INVS
				novel-m0133-3p	XM_027452196.1	AQP4
				novel-m0133-3p	XM_027452197.1	AQP4
				novel-m0133-3p	XM_027453731.1	Esrrg
				novel-m0133-3p	XM_027453856.1	KIF26B
				novel-m0133-3p	XM_027454199.1	TRIM67
				novel-m0133-3p	XM_027454262.1	QKI
				novel-m0133-3p	XM_027454380.1	OPRM1
				novel-m0133-3p	XM_027454382.1	CNKSR3
				novel-m0133-3p	XM_027454678.1	DSE
				novel-m0133-3p	XM_027454744.1	FOXO3
				novel-m0133-3p	XM_027454877.1	BACH2
				novel-m0133-3p	XM_027454948.1	PRSS35
				novel-m0133-3p	XM_027454949.1	PRSS35
				novel-m0133-3p	XM_027455022.1	Ogfrl1
				novel-m0133-3p	XM_027455179.1	SOX11
				novel-m0133-3p	XM_027455572.1	TMEM19
				novel-m0133-3p	XM_027455593.1	PDLIM5
				novel-m0133-3p	XM_027455688.1	FGFR3
				novel-m0133-3p	XM_027456331.1	GRID2
				novel-m0133-3p	XM_027457666.1	MET
				novel-m0133-3p	XM_027457786.1	SLC1A2
				novel-m0133-3p	XM_027458507.1	Kcnq1
				novel-m0133-3p	XM_027458753.1	NRXN3
				novel-m0133-3p	XM_027458937.1	NAV2
				novel-m0133-3p	XM_027459514.1	Snap23
				novel-m0133-3p	XM_027459834.1	AP3M1
				novel-m0133-3p	XM_027459997.1	CCDC186
				novel-m0133-3p	XM_027460684.1	SGMS1
				novel-m0133-3p	XM_027461110.1	RAPH1
				novel-m0133-3p	XM_027462729.1	KANK4
				novel-m0133-3p	XM_027462730.1	KANK4
				novel-m0133-3p	XM_027462785.1	Pik3r1
				novel-m0133-3p	XM_027463925.1	glpK2
				novel-m0133-3p	XM_027464052.1	SLC25A36
				novel-m0133-3p	XM_027464118.1	RSRC1
				novel-m0133-3p	XM_027464130.1	2023-09-02
				novel-m0133-3p	XM_027464171.1	ABCC5
				novel-m0133-3p	XM_027464172.1	ABCC5
				novel-m0133-3p	XM_027464257.1	SKIL
				novel-m0133-3p	XM_027464466.1	Gigyf2
				novel-m0133-3p	XM_027464574.1	CLSTN2
				novel-m0133-3p	XM_027465520.1	zgc:110179
				novel-m0133-3p	XM_027465544.1	SYTL2
				novel-m0133-3p	XM_027465847.1	Glce
				novel-m0133-3p	XM_027465883.1	Tle3
				novel-m0133-3p	XM_027465896.1	LRRC28
				novel-m0133-3p	XM_027466530.1	CPEB1
				novel-m0133-3p	XM_027466792.1	FBN1
				novel-m0133-3p	XM_027466993.1	Neto2
				novel-m0133-3p	XM_027467009.1	CHD9
				novel-m0133-3p	XM_027467011.1	CHD9
				novel-m0133-3p	XM_027467087.1	MAPK6
				novel-m0133-3p	XM_027467199.1	ADCY7
				novel-m0133-3p	XM_027467202.1	WNT5B
				novel-m0133-3p	XM_027467334.1	CHDH
				novel-m0133-3p	XM_027467628.1	CARD19
				novel-m0133-3p	XM_027467826.1	TMF1
				novel-m0133-3p	XM_027467904.1	FAM120A
				novel-m0133-3p	XM_027467964.1	Rab43
				novel-m0133-3p	XM_027468290.1	STC2
				novel-m0133-3p	XM_027468521.1	Fbxl21
				novel-m0133-3p	XM_027468575.1	--
				novel-m0133-3p	XM_027468999.1	MARF1
				novel-m0133-3p	XM_027469044.1	Mettl22
				novel-m0133-3p	XM_027469275.1	TRRAP
				novel-m0133-3p	XM_027469290.1	TECPR1
				novel-m0133-3p	XM_027469476.1	cpped1
				novel-m0133-3p	XM_027470129.1	PDS5B
				novel-m0133-3p	XM_027470263.1	OSBP2
				novel-m0133-3p	XM_027470971.1	GARNL3
				novel-m0133-3p	XM_027471077.1	PRRC2B
				novel-m0133-3p	XM_027471080.1	PRRC2B
				novel-m0133-3p	XM_027471082.1	PRRC2B
				novel-m0133-3p	XM_027471584.1	Gps1
				novel-m0133-3p	XM_027472890.1	ccndbp1
				novel-m0156-5p	TCONS_00001884	ACOT9
				novel-m0156-5p	TCONS_00003271	BICD1
				novel-m0156-5p	TCONS_00007012	IFNAR2
				novel-m0156-5p	TCONS_00007076	GABPA
				novel-m0156-5p	TCONS_00008192	ARHGEF5
				novel-m0156-5p	TCONS_00009842	DOCK4
				novel-m0156-5p	TCONS_00014104	Skt
				novel-m0156-5p	TCONS_00019138	PTPRK
				novel-m0156-5p	TCONS_00020450	ALDH18A1
				novel-m0156-5p	TCONS_00020997	Ttbk1
				novel-m0156-5p	TCONS_00023703	TRMT10A
				novel-m0156-5p	TCONS_00023707	TRMT10A
				novel-m0156-5p	TCONS_00025520	-
				novel-m0156-5p	TCONS_00028882	Zdhhc22
				novel-m0156-5p	TCONS_00034012	ACADSB
				novel-m0156-5p	TCONS_00035425	SOX6
				novel-m0156-5p	TCONS_00037272	KANSL1L
				novel-m0156-5p	TCONS_00042765	TNIK
				novel-m0156-5p	TCONS_00045651	MALT1
				novel-m0156-5p	TCONS_00045684	ARIH1
				novel-m0156-5p	TCONS_00046031	FUK
				novel-m0156-5p	TCONS_00046296	AP1G1
				novel-m0156-5p	TCONS_00046752	ADAMTSL3
				novel-m0156-5p	TCONS_00046760	ADAMTSL3
				novel-m0156-5p	TCONS_00047032	PSMA4
				novel-m0156-5p	TCONS_00048398	KLHL36
				novel-m0156-5p	TCONS_00049139	ADAMTS9
				novel-m0156-5p	TCONS_00049494	DOCK3
				novel-m0156-5p	TCONS_00050549	XPC
				novel-m0156-5p	TCONS_00052493	GTF3C1
				novel-m0156-5p	TCONS_00054566	SPECC1L
				novel-m0156-5p	TCONS_00054568	SPECC1L
				novel-m0156-5p	TCONS_00055315	Sapcd2
				novel-m0156-5p	TCONS_00055800	cuta
				novel-m0156-5p	TCONS_00057580	dus3l
				novel-m0156-5p	TCONS_00058034	Smtnl2
				novel-m0156-5p	TCONS_00060860	SLC35C2
				novel-m0156-5p	TCONS_00062562	Macf1
				novel-m0156-5p	TCONS_00062850	SDC3
				novel-m0156-5p	TCONS_00063291	Arhgap32
				novel-m0156-5p	TCONS_00063539	DSCAML1
				novel-m0156-5p	TCONS_00066073	LAT2
				novel-m0156-5p	TCONS_00066395	Tcf4
				novel-m0156-5p	TCONS_00066621	-
				novel-m0156-5p	TCONS_00066622	-
				novel-m0156-5p	TCONS_00066925	VLDLR
				novel-m0156-5p	TCONS_00066956	UHRF2
				novel-m0156-5p	TCONS_00067050	ACER2
				novel-m0156-5p	TCONS_00067197	GADD45G
				novel-m0156-5p	TCONS_00067655	VCAN
				novel-m0156-5p	TCONS_00068079	LIFR
				novel-m0156-5p	TCONS_00068083	LIFR
				novel-m0156-5p	XM_005010118.4	ADRA1D
				novel-m0156-5p	XM_005010769.4	ACOT9
				novel-m0156-5p	XM_005011063.4	Slc35e2
				novel-m0156-5p	XM_005016536.4	CRISPLD2
				novel-m0156-5p	XM_005024691.4	PIK3CA
				novel-m0156-5p	XM_005025066.4	KITLG
				novel-m0156-5p	XM_005030138.4	Fyn
				novel-m0156-5p	XM_005030500.4	Stox2
				novel-m0156-5p	XM_013092639.3	PLAG1
				novel-m0156-5p	XM_013093534.3	Cidea
				novel-m0156-5p	XM_013094662.3	ABLIM1
				novel-m0156-5p	XM_013095523.3	Acsl4
				novel-m0156-5p	XM_013097447.3	USP6NL
				novel-m0156-5p	XM_013101354.3	PPARA
				novel-m0156-5p	XM_013106709.3	TMEM71
				novel-m0156-5p	XM_013106758.3	TSPAN4
				novel-m0156-5p	XM_021267740.2	HLCS
				novel-m0156-5p	XM_021268288.2	FAM212B
				novel-m0156-5p	XM_021274173.2	HIPK3
				novel-m0156-5p	XM_021275595.2	CNOT2
				novel-m0156-5p	XM_021276838.2	ARNTL2
				novel-m0156-5p	XM_021276840.2	ARNTL2
				novel-m0156-5p	XM_021278168.2	FOXN3
				novel-m0156-5p	XM_021278610.2	WDHD1
				novel-m0156-5p	XM_021279082.2	--
				novel-m0156-5p	XM_027442959.1	PTPRT
				novel-m0156-5p	XM_027442962.1	PTPRT
				novel-m0156-5p	XM_027443755.1	FHL3
				novel-m0156-5p	XM_027443979.1	Epb41
				novel-m0156-5p	XM_027444162.1	DSCAML1
				novel-m0156-5p	XM_027444370.1	GRAMD1B
				novel-m0156-5p	XM_027444785.1	FAM212B
				novel-m0156-5p	XM_027446178.1	AFF3
				novel-m0156-5p	XM_027446192.1	AFF3
				novel-m0156-5p	XM_027446330.1	RNF38
				novel-m0156-5p	XM_027446417.1	Tcf4
				novel-m0156-5p	XM_027446566.1	--
				novel-m0156-5p	XM_027446670.1	SV2C
				novel-m0156-5p	XM_027449069.1	CNKSR2
				novel-m0156-5p	XM_027449070.1	CNKSR2
				novel-m0156-5p	XM_027450770.1	CYP51A1
				novel-m0156-5p	XM_027450875.1	DGKB
				novel-m0156-5p	XM_027451190.1	Pqlc1
				novel-m0156-5p	XM_027451433.1	Kiaa0895
				novel-m0156-5p	XM_027451660.1	TEgg058p12.1
				novel-m0156-5p	XM_027452401.1	PAG1
				novel-m0156-5p	XM_027452727.1	PHF20L1
				novel-m0156-5p	XM_027452728.1	PHF20L1
				novel-m0156-5p	XM_027453411.1	CEP68
				novel-m0156-5p	XM_027453415.1	CEP68
				novel-m0156-5p	XM_027453416.1	CEP68
				novel-m0156-5p	XM_027453844.1	AKT3
				novel-m0156-5p	XM_027453856.1	KIF26B
				novel-m0156-5p	XM_027454347.1	Ust
				novel-m0156-5p	XM_027454705.1	GTF3C6
				novel-m0156-5p	XM_027455022.1	Ogfrl1
				novel-m0156-5p	XM_027455424.1	HMBOX1
				novel-m0156-5p	XM_027455427.1	HMBOX1
				novel-m0156-5p	XM_027456295.1	Stox2
				novel-m0156-5p	XM_027456863.1	KIAA1109
				novel-m0156-5p	XM_027457306.1	Dnajb9
				novel-m0156-5p	XM_027458265.1	PTPRJ
				novel-m0156-5p	XM_027458270.1	PTPRJ
				novel-m0156-5p	XM_027459310.1	TMEM86A
				novel-m0156-5p	XM_027459894.1	Neurl1
				novel-m0156-5p	XM_027459901.1	ITPRIP
				novel-m0156-5p	XM_027459902.1	ITPRIP
				novel-m0156-5p	XM_027460148.1	Kndc1
				novel-m0156-5p	XM_027460461.1	Tdrd1
				novel-m0156-5p	XM_027460522.1	DNTT
				novel-m0156-5p	XM_027460684.1	SGMS1
				novel-m0156-5p	XM_027460715.1	FAM45A
				novel-m0156-5p	XM_027460828.1	IKZF5
				novel-m0156-5p	XM_027461110.1	RAPH1
				novel-m0156-5p	XM_027461189.1	Gli2
				novel-m0156-5p	XM_027461193.1	Gli2
				novel-m0156-5p	XM_027463533.1	Erc1
				novel-m0156-5p	XM_027464052.1	SLC25A36
				novel-m0156-5p	XM_027465847.1	Glce
				novel-m0156-5p	XM_027466026.1	CMTR2
				novel-m0156-5p	XM_027466027.1	CMTR2
				novel-m0156-5p	XM_027467087.1	MAPK6
				novel-m0156-5p	XM_027467202.1	WNT5B
				novel-m0156-5p	XM_027467276.1	MITF
				novel-m0156-5p	XM_027467278.1	MITF
				novel-m0156-5p	XM_027467628.1	CARD19
				novel-m0156-5p	XM_027468575.1	--
				novel-m0156-5p	XM_027468993.1	Tmem8a
				novel-m0156-5p	XM_027468999.1	MARF1
				novel-m0156-5p	XM_027469044.1	Mettl22
				novel-m0156-5p	XM_027469782.1	RFLNA
				novel-m0156-5p	XM_027470971.1	GARNL3
				novel-m0156-5p	XM_027471077.1	PRRC2B
				novel-m0156-5p	XM_027471080.1	PRRC2B
				novel-m0156-5p	XM_027471082.1	PRRC2B
				novel-m0156-5p	XM_027471168.1	Col5a1
				novel-m0156-5p	XM_027471273.1	--
				novel-m0156-5p	XM_027471392.1	PIK3R5
				novel-m0156-5p	XM_027471584.1	Gps1
				novel-m0156-5p	XM_027472992.1	Arfgap1
				novel-m0156-5p	XM_027473104.1	TBC1D4
				novel-m0156-5p	XM_027473181.1	TBC1D20

## Sheet: Table S6
The targeting relationship between miRNAs and mRNAs
Category	Term	Count	%	PValue	Genes	List Total	Pop Hits	Pop Total	Fold Enrichment	Bonferroni	Benjamini	FDR
GOTERM_MF_DIRECT	GO:0005515~protein binding	258	40	3.04831e-15	PATJ, ZFYVE9, TRRAP, RAPH1, EHMT1, AQP4, BACH2, EPS8, RPS6KA3, EDNRB, PPP4R2, PPP4R4, MYC, DPYSL3, AKT3, PIP4K2B, SOX6, GLUL, SOX4, ACOT9, WDHD1, ENTPD2, CXADR, FBXO2, ATG10, ANK2, ANK3, RUNX1, SYTL2, TWSG1, SFRP2, KCNQ1, PRKCQ, MACF1, ADCYAP1R1, EPB41, SDC3, ZBTB1, XPC, IQGAP1, PIK3R1, GIGYF2, RIC8A, CD79B, FLRT2, MAP2, EPB41L1, STC2, PRDM16, TSPAN4, SERPINH1, PAG1, LYN, DTNA, HOMER1, PLK1, CIDE…	585	5443	18797	1.52305	2.70683e-12	2.75262e-12	2.72823e-12
GOTERM_CC_DIRECT	GO:0005737~cytoplasm	311	48.2171	5.29924e-13	PATJ, ZFYVE9, TESK2, AQP4, CAPN15, RCBTB1, BACH2, EPS8, RPS6KA3, PREX1, PPP4R2, PPP4R4, MYC, DPYSL3, AKT3, PIP4K2B, KIF21A, CCDC92, SOX6, GTSE1, GLUL, SOX4, FBXO9, CXADR, FBXO2, ATG10, RECQL, ACSL4, ANK2, ANK3, SYTL2, MARF1, FNDC1, KCNQ1, DDIT4, PRKCQ, CCDC81, MACF1, ADCYAP1R1, EPB41, XPC, IQGAP1, PIK3R1, IQGAP2, GIGYF2, TTBK1, PIK3R5, RIC8A, NUAK1, MAP2, HLCS, EPB41L1, RDH10, PRDM16, SERPINH1, H…	626	7625	21301	1.38786	3.02578e-10	3.02587e-10	2.8245e-10
GOTERM_MF_DIRECT	GO:0005096~GTPase activator activity	28	4.34109	1.28689e-08	USP6NL, DOCK4, DOCK3, TBC1D9B, RGS16, ARHGAP1, HTR2B, IQGAP1, IQGAP2, SIPA1L2, ARHGAP6, RIC8A, PREX1, ARHGAP40, EVI5, GARNL3, RAP1GAP2, ELMOD1, DAB2IP, ADAP1, RANGAP1, MYO9A, ARFGAP1, ARHGAP32, TBC1D20, TBC1D4, RASA1, SGSM2	585	245	18797	3.67219	1.16205e-05	5.81029e-06	5.75881e-06
GOTERM_CC_DIRECT	GO:0014069~postsynaptic density	34	5.27132	2.28075e-08	MACF1, CLSTN2, CHRNA7, CACNA1C, EPS8, ABLIM1, PDZD2, MAP2, RPS6KC1, EPB41L1, NCS1, FYN, ERC1, PDLIM5, LYN, ENTPD1, GRID2, HOMER1, STAT3, ANK2, NETO2, SORCS3, SORCS2, ARFGAP1, SNAP91, SHISA6, ACTA2, CNKSR2, ARHGAP32, CPEB1, ADORA2A, IGSF9B, MAPT, MET	626	375	21301	3.08513	1.3023e-05	6.51154e-06	6.0782e-06
GOTERM_MF_DIRECT	GO:0031267~small GTPase binding	30	4.65116	1.14835e-07	USP6NL, DOCK4, ADCYAP1R1, DOCK3, CCDC186, USP33, DOCK7, ARHGAP1, TNFAIP1, IQGAP1, IQGAP2, BICD1, EPS8, AP3M1, AP1G1, SH3BP4, ERC1, EVI5, RAB11FIP4, VPS9D1, RANBP17, MICAL3, XPO7, MYO5A, RANGAP1, SYTL2, AFDN, TBC1D20, SGSM2, PEX5	585	307	18797	3.1399	0.000103691	3.45653e-05	3.42591e-05
GOTERM_CC_DIRECT	GO:0043005~neuron projection	42	6.51163	2.40226e-07	CNTNAP2, ADCYAP1R1, CHRNA7, SNAP23, SDC3, HTR2B, SLC1A2, CACNA1B, PIK3R1, IQGAP1, SLC6A2, CACNA1G, TRAK2, EPS8, SV2C, PDZD2, FLRT2, MAP2, NCAM1, MYH10, GLUL, RAP1GAP2, ENTPD1, CXADR, HOMER1, MYO5A, UPF3A, ANK2, OPRM1, ANK3, SORCS2, SNAP91, CNKSR2, CPEB1, NFASC, KCNQ1, DCX, IGSF9B, CNTN4, MAPT, MET, CPEB2	626	582	21301	2.45557	0.00013716	4.5723e-05	4.26802e-05
GOTERM_BP_DIRECT	GO:0016310~phosphorylation	44	6.82171	2.91683e-07	DGKD, SGMS1, DGKB, MAST2, ULK4, HTR2B, TESK2, BUB1B, TTBK1, CAMKK1, RPS6KA3, NUAK1, ACVR1C, STK35, RPS6KC1, AKT3, PDK4, MAP3K20, NEK1, FYN, RIOK2, PIP4K2B, MAPK6, NADK, LYN, MAP3K3, TPK1, PLK1, IPMK, ITPK1, STAT3, PTK2, CLK3, HIPK3, TGFBR1, ERN1, PIK3CA, STK17B, PRKCQ, ALDH18A1, TNIK, MET, FGFR3, GALK2	605	625	20408	2.37475	0.000995019	0.000995222	0.00099143
GOTERM_MF_DIRECT	GO:0016301~kinase activity	47	7.28682	3.00949e-07	DGKD, SGMS1, TRRAP, DGKB, MAST2, ULK4, TESK2, BUB1B, KNDC1, AKAP6, PIK3R1, TTBK1, CAMKK1, PIK3R5, RPS6KA3, NUAK1, ACVR1C, STK35, RPS6KC1, AKT3, PDK4, MAP3K20, NEK1, FYN, RIOK2, PIP4K2B, MAPK6, NADK, LYN, MAP3K3, TPK1, PLK1, IPMK, ITPK1, PTK2, CLK3, HIPK3, TGFBR1, ERN1, PIK3CA, STK17B, PRKCQ, ALDH18A1, TNIK, MET, FGFR3, GALK2	585	661	18797	2.2847	0.00027172	6.79393e-05	6.73374e-05
GOTERM_CC_DIRECT	GO:0030424~axon	38	5.89147	6.11649e-07	CNTNAP2, CHRNA7, DOCK7, SDC3, SLC1A2, CACNA1C, PTPRK, IQGAP1, IMPA1, MAP2, MYC, NCS1, KIF13B, NCAM1, KIF21A, MYH10, KCNJ6, DTNA, HOMER1, IL31RA, DAB2IP, COBL, MYO5A, NRG1, GFRA1, KLHL24, OPRM1, ANK3, ACTA2, AFDN, NFASC, CREB1, ADORA2A, DCX, MAPT, DSCAML1, PTPN5, PLEC	626	516	21301	2.50588	0.000349191	8.73129e-05	8.15023e-05
GOTERM_BP_DIRECT	GO:0051497~negative regulation of stress fiber assembly	9	1.39535	5.16794e-06	ARHGEF18, PIK3R1, RHPN2, ARHGAP6, PHLDB2, MET, CGNL1, KANK4, CLASP2	605	34	20408	8.92912	0.0174836	0.0088165	0.00878291
GOTERM_CC_DIRECT	GO:0005911~cell-cell junction	22	3.41085	5.66197e-06	MAGI1, CXADR, EPB41, SHROOM2, PTPRJ, AQP4, PCDH12, PTPRK, IQGAP1, PIK3R1, SLC5A1, ACTA2, RAP1B, AFDN, PDZD2, FLRT2, FNDC1, PSPC1, SPECC1L, PECAM1, NCAM1, JCAD	626	233	21301	3.21286	0.00322777	0.000646597	0.000603566
GOTERM_CC_DIRECT	GO:0016020~membrane	284	44.031	8.97722e-06	PATJ, AQP4, EPS8, PREX1, EDNRB, AKT3, GJA4, PIP4K2B, THSD7A, GLUL, PTGDR, PAQR8, ENTPD1, ENTPD2, CXADR, ENTPD3, SLC35C2, GLCE, FBXO2, FNDC3B, ACSL4, ANK2, ANK3, SYTL2, KEL, KCNQ1, PRKCQ, AGTR2, CTXN1, CUTA, NAA60, MACF1, ADCYAP1R1, TBC1D9B, TMEM63B, IGSF3, EPB41, SDC3, SLC5A1, IQGAP1, PIK3R1, PCDH12, ART5, GIGYF2, PIK3R5, RIC8A, CD79B, SGPL1, FLRT2, OCSTAMP, RDH10, TSPAN4, PAG1, RAB11FIP4, LYN, S…	626	7870	21301	1.22792	0.0051129	0.000854332	0.000797476
GOTERM_CC_DIRECT	GO:0098978~glutamatergic synapse	41	6.35659	1.49674e-05	PTPRT, CNTNAP2, CLSTN2, DGKB, NRXN1, SNAP23, NRXN3, SLC1A2, CACNA1B, CACNA1C, FBXL20, RAP1B, EPS8, MAP2, NCS1, FYN, NCAM1, ERC1, MYH10, DACT1, LYN, GRID2, HOMER1, FBXO2, STAT3, MYO5A, NRG1, NETO2, SORCS3, MYO9A, PTK2, SHISA6, ACTA2, CNKSR2, TANC1, CPEB1, ADORA2A, FXYD6, TNIK, CPEB2, CBLN1	626	663	21301	2.10424	0.00851006	0.00122092	0.00113966
GOTERM_CC_DIRECT	GO:0070161~anchoring junction	28	4.34109	2.72258e-05	CNTNAP2, PATJ, FBLIM1, MAST2, PTPRJ, PCDH12, RAP1B, EPB41L4B, PARD6B, FLRT2, GJA4, CGNL1, MAGI1, CXADR, SHROOM2, KLHL24, PTK2, TGFBR1, AFDN, GJD4, SAPCD2, SPECC1L, PECAM1, KIFC3, ARHGEF5, JCAD, PLEC, RAI14	626	383	21301	2.48763	0.0154259	0.00194324	0.00181392
GOTERM_BP_DIRECT	GO:0016477~cell migration	25	3.87597	2.76328e-05	MACF1, USP33, LAMA3, SDC3, PTPRK, TNFAIP1, IQGAP1, VTN, SIRPA, GPC5, CLASP2, ST14, FNDC3B, SHROOM2, RRAS2, NRG1, GFRA1, PTK2, PIK3CA, COL5A1, SPECC1L, ELMO2, MET, PHLDB2, CD44	605	317	20408	2.66027	0.0900012	0.0314277	0.031308
GOTERM_CC_DIRECT	GO:0009986~cell surface	46	7.13178	3.76248e-05	PTPRT, CNTNAP2, CD274, ADCYAP1R1, NRROS, CLSTN2, NRXN1, SDC3, SLC1A2, PTPRJ, CACNA1C, PTPRK, VLDLR, PTN, IQGAP2, SLC6A2, SCUBE1, ACVR1C, SIRPA, GPC5, NCAM1, ADAMTS9, CTSB, LYN, KCNJ6, ENTPD1, ENTPD2, WNT5B, SEMA6D, ANK3, CP, TGFBR1, GREM1, TSPAN15, DCSTAMP, VCAN, BMP2, PTPRC, KCNQ1, PXDN, PECAM1, FGFR3, DSCAML1, CD44, FGF10, UMODL1	626	813	21301	1.92528	0.021255	0.00238708	0.00222822
GOTERM_MF_DIRECT	GO:0016740~transferase activity	86	13.3333	4.17976e-05	GALNT11, DGKD, PIGO, DGKB, MAST2, ULK4, LPCAT1, TESK2, BUB1B, EHMT1, DTWD2, RPS6KA3, NTMT1, TRIM2, AKT3, PDK4, NEK1, PIP4K2B, RIOK2, ARIH1, GLUL, CMTR2, RAG1, PCYT1B, CERS6, IPMK, ITPK1, ATG10, DNTT, CDKAL1, TGFBR1, ERN1, METTL22, PIK3CA, TRAF3, B3GNT5, PRKCQ, TNIK, MET, PDZRN3, NAA60, UHRF2, SGMS1, RNF38, LCAT, ZDHHC22, NT5C2, ART5, LTC4S, TTBK1, CAMKK1, NUAK1, ACVR1C, STK35, RPS6KC1, PRDM16, MA…	585	1782	18797	1.55068	0.0370406	0.00754864	0.00748176
GOTERM_CC_DIRECT	GO:0005604~basement membrane	14	2.17054	5.21364e-05	COL28A1, ENTPD1, ENTPD2, LAMA3, PTN, THBS2, NTN3, RUNX1, ACTA2, VTN, COL5A1, PXDN, VWA1, FBN1	626	120	21301	3.96983	0.0293319	0.00297699	0.00277887
GOTERM_BP_DIRECT	GO:0035556~intracellular signal transduction	31	4.8062	5.62837e-05	CNTNAP2, DGKD, DGKB, CAB39L, MAST2, ADCY7, CAMKK1, PREX1, RPS6KA3, NUAK1, MCF2L, AKT3, MAP3K20, FYN, MAPK6, PAG1, LYN, MAP3K3, NRG1, MYO9A, TGFBR1, LAT2, CNKSR2, STK17B, DDIT4, DCX, PRKCQ, TNIK, AGTR2, PLCB2, ARHGEF5	605	463	20408	2.25853	0.174777	0.0389778	0.0388293
GOTERM_BP_DIRECT	GO:0006468~protein phosphorylation	39	6.04651	5.71187e-05	INVS, MAST2, ULK4, TESK2, BUB1B, PIK3R1, TTBK1, CAMKK1, RPS6KA3, NUAK1, ACVR1C, STK35, RSRC1, RPS6KC1, AKT3, PDK4, MAP3K20, NEK1, FYN, RIOK2, MAPK6, SCYL2, LYN, MAP3K3, IGFBP3, STRADB, PLK1, PTK2, CLK3, HIPK3, TGFBR1, ERN1, BMP2, CREB1, STK17B, PRKCQ, TNIK, MET, FGFR3	605	650	20408	2.02393	0.177126	0.0389778	0.0388293
GOTERM_BP_DIRECT	GO:0030036~actin cytoskeleton organization	21	3.25581	7.39208e-05	CXADR, EPB41, TESK2, COBL, ARHGEF18, FHL3, EHBP1, EPS8, SMTN, PIK3CA, SPECC1L, RICTOR, TNIK, THSD7A, PDLIM5, SMTNL2, MYH10, PDLIM7, ARHGEF5, FGF10, PLEC	605	254	20408	2.78889	0.222989	0.0420363	0.0418761
GOTERM_BP_DIRECT	GO:0007155~cell adhesion	37	5.73643	9.88866e-05	CNTNAP2, CLSTN2, FBLIM1, PCDH10, NRXN1, LAMA3, SDC3, NRXN3, PTPRK, PCDH12, THBS2, CELSR1, COL19A1, CELSR3, VTN, NUAK1, FLRT2, CDH20, NCAM1, MYH10, COL28A1, CXADR, AFDN, SDK1, VCAN, NFASC, COL5A1, PSPC1, SPECC1L, PXDN, CDH12, PECAM1, IGSF9B, CNTN4, DSCAML1, CD44, JCAD	605	619	20408	2.0163	0.28646	0.0429388	0.0427752
GOTERM_BP_DIRECT	GO:0007275~multicellular organism development	56	8.68217	0.000100677	INVS, DOCK7, CHRDL2, CELSR1, FGF2, CELSR3, GLI2, NIPBL, SCMH1, SOX6, DACT1, PAQR8, FBXW4, HES6, TLE3, WNT5B, SEMA6D, SHROOM2, SOX11, MITF, SHROOM4, DISP1, TWSG1, SFRP2, B3GNT5, DCX, CDH12, MET, ADCYAP1R1, SATB2, GREB1L, COL19A1, IFT74, FLRT2, CDH20, FYN, RICTOR, MBNL3, PDLIM7, EYA2, DAB2IP, PTK2, TBX3, QKI, GADD45G, TDRD1, DAB2, BMP2, CNOT2, KIF26B, PI15, PLXNB2, TCF4, MKX, LSM14B, FGFR3	605	1099	20408	1.71884	0.290808	0.0429388	0.0427752
GOTERM_CC_DIRECT	GO:0005654~nucleoplasm	145	22.4806	0.000103411	TRRAP, SPPL2B, GPR63, TESK2, EHMT1, PRDM2, CELSR1, BACH2, RPS6KA3, PPP4R2, MYC, NEK1, PIP4K2B, MACROD2, CCDC92, SOX6, SOX4, GTF2I, RAG1, MAGI1, WDHD1, TLE3, CXADR, SLC35C2, IPMK, RECQL, SOX11, ZCRB1, EMSY, RUNX1, SGO1, KEL, PSPC1, ATF7, TNIK, CGGBP1, RAI14, FKBP5, CD274, ZBTB1, XPC, NRF1, PDS5B, FOXO3, TTBK1, CD79B, HMBOX1, NUAK1, STK35, MIER3, PRDM16, TNRC18, CNTLN, ANKRD28, DTNA, MICAL3, MAD2L1…	626	3674	21301	1.34293	0.0573409	0.00536795	0.00501072
KEGG_PATHWAY	mmu04725:Cholinergic synapse	13	2.0155	0.00011987	KCNJ6, CHRNA7, CACNA1B, CACNA1C, PIK3R1, ADCY7, PIK3R5, CREB1, PIK3CA, KCNQ1, AKT3, FYN, PLCB2	279	112	9330	3.88153	0.0328925	0.0335635	0.0309264
GOTERM_CC_DIRECT	GO:0045121~membrane raft	24	3.72093	0.000124543	LYN, CXADR, CHRNA7, RGS16, SLC1A2, ANK2, IQGAP1, OPRM1, SLC6A2, TGFBR1, LAT2, ACTA2, PLSCR1, PTPRC, EDNRB, KCNQ1, PECAM1, SERPINH1, CPE, STAT6, FYN, MAPT, PAG1, CD44	626	330	21301	2.4747	0.0686485	0.00592617	0.00553179
GOTERM_BP_DIRECT	GO:0007507~heart development	23	3.56589	0.000131413	MBD3, CXADR, HTR2B, PTPRJ, NRG1, CACNA1C, TGFBR1, GLI2, IFT74, NIPBL, VCAN, BMP2, TFDP2, ALDH1A2, KCNQ1, ATF7, BCOR, PPARA, PDLIM5, MYH10, SOX4, PDLIM7, FBN1	605	307	20408	2.52717	0.361441	0.04982	0.0496302
GOTERM_MF_DIRECT	GO:0004712~protein serine/threonine/tyrosine kinase activity	30	4.65116	0.000164729	MAST2, ULK4, TESK2, BUB1B, TTBK1, CAMKK1, RPS6KA3, NUAK1, STK35, RPS6KC1, AKT3, PDK4, MAP3K20, NEK1, FYN, RIOK2, MAPK6, LYN, MAP3K3, PLK1, PTK2, CLK3, HIPK3, ERN1, PIK3CA, STK17B, PRKCQ, TNIK, MET, FGFR3	585	447	18797	2.15648	0.138227	0.0247918	0.0245721
GOTERM_CC_DIRECT	GO:0043296~apical junction complex	7	1.08527	0.000166284	ACTA2, AFDN, FRMD6, SAPCD2, SHROOM2, CGNL1, SHROOM4	626	29	21301	8.21345	0.090587	0.0070864	0.0066148
GOTERM_CC_DIRECT	GO:0016324~apical plasma membrane	30	4.65116	0.000173747	PATJ, SLC20A2, CHRNA7, IQGAP1, SLC5A1, PARD6B, MUC13, CTSB, SLC15A2, ABCC5, IGFBP2, ITPK1, SHROOM2, ARHGEF18, SLC39A10, RAB27A, NRG1, PTK2, SHROOM4, TGFBR1, SLC4A7, DAB2, SAPCD2, KCNQ1, CNKSR3, SCNN1A, TNIK, CD44, UMODL1, PLEC	626	474	21301	2.15362	0.0944549	0.0070864	0.0066148
GOTERM_BP_DIRECT	GO:0043547~positive regulation of GTPase activity	17	2.63566	0.000223875	USP6NL, RGS16, RASGRF2, DOCK7, ELMOD1, ADAP1, ARHGAP6, MYO9A, AFDN, PREX1, TBC1D20, RASGEF1C, RASA1, SGSM2, PLXNB1, EVI5, ARHGEF5	605	194	20408	2.95592	0.534281	0.0763862	0.0760952
GOTERM_MF_DIRECT	GO:0004672~protein kinase activity	33	5.11628	0.000239652	MAST2, ULK4, TESK2, BUB1B, TTBK1, CAMKK1, RPS6KA3, NUAK1, ACVR1C, STK35, RPS6KC1, AKT3, PDK4, MAP3K20, NEK1, FYN, RIOK2, MAPK6, SCYL2, LYN, MAP3K3, STRADB, PLK1, PTK2, CLK3, HIPK3, TGFBR1, ERN1, STK17B, PRKCQ, TNIK, MET, FGFR3	585	525	18797	2.0197	0.194612	0.0309151	0.0306412
GOTERM_CC_DIRECT	GO:0042383~sarcolemma	14	2.17054	0.000268913	DTNA, CIB2, ANK2, AKAP6, AQP4, CACNA1C, OPRM1, ANK3, PTK2, KCNQ1, SLMAP, PRKCQ, CTSB, PLEC	626	141	21301	3.37858	0.142359	0.0102366	0.00955538
GOTERM_CC_DIRECT	GO:0043025~neuronal cell body	37	5.73643	0.000290049	CNTNAP2, USP33, NRXN1, CHRNA7, HTR2B, CACNA1B, KNDC1, CACNA1C, PTPRK, TTBK1, CACNA1G, TRAK2, IMPA1, MAP2, NCAM1, MYH10, ENTPD1, HOMER1, DAB2IP, SHROOM2, COBL, MYO5A, ACSL4, GFRA1, SNAP91, NAP1L4, CNKSR2, TANC1, CPEB1, ADORA2A, KCNQ1, DCX, CPE, IGSF9B, MAPT, MET, PTPN5	626	659	21301	1.91048	0.15265	0.0103511	0.00966225
GOTERM_BP_DIRECT	GO:0043087~regulation of GTPase activity	11	1.70543	0.000326451	DAB2IP, ARHGAP1, PLXNB2, RICTOR, PLXNB1, IQGAP1, IQGAP2, ADAP1, ARHGAP6, EVI5, ARHGEF5	605	90	20408	4.12283	0.671875	0.101259	0.100873
GOTERM_BP_DIRECT	GO:0090630~activation of GTPase activity	12	1.86047	0.000388226	RAP1GAP2, USP6NL, TBC1D9B, TBC1D4, RASA1, SGSM2, DOCK7, RANGAP1, SIPA1L2, EVI5, ARHGEF5, GARNL3	605	109	20408	3.71364	0.734269	0.110386	0.109965
GOTERM_BP_DIRECT	GO:0010976~positive regulation of neuron projection development	16	2.48062	0.000467895	LYN, NRXN1, DAB2IP, NRG1, PTN, CBFA2T2, QKI, PTBP1, CPEB1, DPYSL3, PLXNB2, FYN, MAPT, MET, PTPN5, TRIM67	605	187	20408	2.88618	0.797557	0.120109	0.119651
GOTERM_BP_DIRECT	GO:0030154~cell differentiation	54	8.37209	0.000492825	THRB, DOCK7, CHRDL2, FGF2, GLI2, THSD7A, SOX6, GABPA, SOX4, PAQR8, HES6, TLE3, SEMA6D, ARNT, SOX11, MITF, NRG1, TGFBR1, RUNX1, DCSTAMP, TWSG1, MARF1, SFRP2, CREB1, DCX, PPARA, RAI14, ADCYAP1R1, UHRF2, MYRF, ZBTB1, COL19A1, MALT1, ACVR1C, OCSTAMP, PRDM16, FYN, SKIL, PDLIM7, LYN, EYA2, STAT3, NR1H3, PTK2, PRRC2B, QKI, GADD45G, TDRD1, AFDN, DAB2, BMP2, TCF4, FGFR3, FGF10	605	1119	20408	1.62783	0.814078	0.120109	0.119651
GOTERM_BP_DIRECT	GO:0000122~negative regulation of transcription from RNA polymerase II promoter	51	7.90698	0.000556012	THRB, EHMT1, PRDM2, TFCP2L1, BACH2, GLI2, IKZF5, NIPBL, EDNRB, MYC, SOX6, GABPA, SOX4, DACT1, HES6, SOX11, MITF, CBFA2T2, SREBF2, RUNX1, ATF7, PPARA, MET, CGGBP1, SATB2, ZBTB1, FOXO3, HMBOX1, MIER3, NACC2, DNAJB4, PRDM16, MXI1, STAT6, SKIL, MBD3, PLK1, DAB2IP, NR1H3, TBX3, HIPK3, GATAD2A, DAB2, BMP2, CNOT2, TCF4, MDM4, MKX, BCOR, FGFR3, GZF1	605	1043	20408	1.64942	0.850162	0.126474	0.125992
GOTERM_CC_DIRECT	GO:0005912~adherens junction	15	2.32558	0.000569935	LYN, MAGI1, CXADR, LAMA3, SNAP23, SHROOM2, KLHL24, SHROOM4, ACTA2, AFDN, CDH20, CDH12, PDLIM5, PDLIM7, JCAD	626	172	21301	2.96748	0.277852	0.0191431	0.0178691
KEGG_PATHWAY	mmu04010:MAPK signaling pathway	21	3.25581	0.000659313	MAP3K3, PLA2G4B, RASGRF2, CACNA1B, RRAS2, CACNA1C, FGF2, TGFBR1, CACNA1G, GADD45G, RAP1B, RPS6KA3, MYC, RASA1, AKT3, MAP3K20, MAPT, FGFR3, MET, PTPN5, FGF10	279	301	9330	2.33308	0.168072	0.0923039	0.0850514
GOTERM_MF_DIRECT	GO:0005161~platelet-derived growth factor receptor binding	5	0.775194	0.000720002	LYN, ERN1, RASA1, PTPRJ, PIK3R1	585	14	18797	11.4756	0.478161	0.0708061	0.0701788
GOTERM_MF_DIRECT	GO:0003779~actin binding	26	4.03101	0.000729703	FHOD3, MACF1, EPB41, FBXO25, FHL3, LSP1, SLC6A2, EPS8, FGD4, ABLIM1, MAP2, EPB41L1, PDLIM5, MYH10, PDLIM7, MICAL3, SHROOM2, COBL, MYO5A, MYO9A, PTK2, SHROOM4, SMTN, SCNN1A, PLEC, RAI14	585	398	18797	2.09905	0.482716	0.0708061	0.0701788
GOTERM_CC_DIRECT	GO:0031941~filamentous actin	7	1.08527	0.000772604	SMTN, DPYSL3, SPECC1L, PDLIM5, SMTNL2, EHBP1, PDLIM7	626	38	21301	6.26816	0.356818	0.0240026	0.0224053
GOTERM_BP_DIRECT	GO:0007179~transforming growth factor beta receptor signaling pathway	11	1.70543	0.000820865	TWSG1, DAB2, BMP2, CREB1, NRROS, ZFYVE9, STAT3, PTPRK, SKIL, PTK2, TGFBR1	605	101	20408	3.67381	0.939358	0.175049	0.174382
GOTERM_CC_DIRECT	GO:0005886~plasma membrane	216	33.4884	0.000851212	USP6NL, PATJ, RAPH1, AQP4, EPS8, PREX1, EDNRB, AKT3, GJA4, PIP4K2B, KIF21A, THSD7A, GLUL, PTGDR, PAQR8, ENTPD1, ENTPD2, CXADR, ENTPD3, ACSL4, ANK2, SOX11, ANK3, SYTL2, KEL, FNDC1, KCNQ1, PRKCQ, AGTR2, MACF1, ADCYAP1R1, TMEM63B, PCDH10, EPB41, SDC3, XPC, SLC5A1, IQGAP1, PIK3R1, PCDH12, PIK3R5, RIC8A, CD79B, FLRT2, C7, EPB41L1, TSPAN4, PAG1, LYN, ST14, DTNA, HOMER1, IL31RA, MICAL3, NETO2, CP, SNAP9…	626	6098	21301	1.20529	0.385071	0.0240026	0.0224053
GOTERM_MF_DIRECT	GO:0017124~SH3 domain binding	13	2.0155	0.000852429	LYN, DOCK4, DOCK3, DAB2IP, ARHGAP1, ARHGAP6, QKI, PLSCR1, DPYSL3, ELMO2, SH3BGRL2, SIRPA, MAPT	585	132	18797	3.16448	0.53702	0.0708061	0.0701788
GOTERM_MF_DIRECT	GO:0005524~ATP binding	71	11.0078	0.000862533	DGKD, DGKB, CHD9, MAST2, ULK4, TESK2, BUB1B, CHD2, RPS6KA3, AKT3, PDK4, KIF13B, NEK1, PIP4K2B, KIF21A, RIOK2, GLUL, SCYL2, MAGI1, ENTPD1, ENTPD2, ENTPD3, ABCC5, STRADB, ATRX, IPMK, ITPK1, RECQL, ATP11C, ABCC9, ACSL4, TGFBR1, RUNX1, ACTA2, ERN1, PIK3CA, PRKCQ, TNIK, KIFC3, MET, CACNA1B, NT5C2, ADCY7, TTBK1, CAMKK1, NUAK1, ACVR1C, STK35, HLCS, RPS6KC1, MAP3K20, FYN, MAPK6, MYH10, NADK, LYN, MAP3K3,…	585	1544	18797	1.47756	0.541229	0.0708061	0.0701788
GOTERM_CC_DIRECT	GO:0045202~synapse	49	7.5969	0.000878193	CNTNAP2, CLSTN2, DGKB, SNAP23, HTR2B, EPS8, NCS1, DPYSL3, ERC1, DACT1, GRID2, ANK2, NRG1, ANK3, SORCS2, ARFGAP1, SHISA6, ACTA2, TANC1, VCAN, PDZRN3, DSCAML1, NRXN1, CHRNA7, NRXN3, SLC1A2, CACNA1C, CACNA1G, FBXL20, SV2C, PTCHD1, FLRT2, PDLIM5, DTNA, HOMER1, IL31RA, NETO2, MYO9A, BTBD8, QKI, SLC4A7, TDRD1, ARHGAP32, SDK1, CPEB1, FUBP1, IGSF9B, CPEB2, CBLN1	626	1019	21301	1.63624	0.39448	0.0240026	0.0224053
GOTERM_CC_DIRECT	GO:0019005~SCF ubiquitin ligase complex	9	1.39535	0.000909006	FBXL20, FBXW4, FBXL21, SPSB1, FBXO2, FBXO25, ARIH1, FBXL4, FBXO9	626	69	21301	4.43832	0.40505	0.0240026	0.0224053
GOTERM_CC_DIRECT	GO:0030425~dendrite	34	5.27132	0.000924795	CNTNAP2, CLSTN2, CHRNA7, HTR2B, CACNA1B, KNDC1, CACNA1C, PTPRK, CACNA1G, TRAK2, MAP2, NCS1, FYN, KIF21A, KCNJ6, HOMER1, DAB2IP, COBL, RAB27A, MYO5A, OPRM1, ANK3, RANGAP1, SREBF2, NAP1L4, TANC1, NFASC, ADORA2A, DCX, CPE, IGSF9B, MAPT, MET, PLEC	626	626	21301	1.84812	0.410395	0.0240026	0.0224053
GOTERM_CC_DIRECT	GO:0015629~actin cytoskeleton	19	2.94574	0.00101169	MACF1, TRMT10A, CD274, TMEM63B, EPB41, SPPL2B, MYO5A, IQGAP1, ARHGAP6, SHROOM4, ACTA2, ARHGAP32, ABLIM1, MAP2, STK17B, SPECC1L, PDLIM5, PDLIM7, CGNL1	626	268	21301	2.41237	0.438964	0.0251164	0.0234449
GOTERM_BP_DIRECT	GO:0030330~DNA damage response, signal transduction by p53 class mediator	5	0.775194	0.00104096	ACER2, SESN2, ATRX, MDM4, FOXO3	605	16	20408	10.5413	0.971409	0.203929	0.203152
GOTERM_CC_DIRECT	GO:0032991~macromolecular complex	46	7.13178	0.00105635	PATJ, ZFYVE9, EPB41, NRXN1, SDC3, NRXN3, CACNA1B, SLC41A1, AKAP6, AQP4, CACNA1C, PIK3R1, PTN, IQGAP1, FOXO3, GIGYF2, MALT1, IKZF5, PARD6B, MAP2, MIER3, EPB41L1, MYC, MAPK6, SKIL, GLUL, CGNL1, LYN, MBD3, DTNA, CXADR, STAT3, MITF, TGFBR1, RUNX1, ACTA2, RAD52, METTL22, ITCH, BMP2, INCENP, PEX5, PECAM1, ERCC8, CD44, TECPR1	626	946	21301	1.6546	0.453102	0.0251322	0.0234597
GOTERM_BP_DIRECT	GO:0031175~neuron projection development	15	2.32558	0.00107583	LYN, CNTNAP2, NRXN1, DOCK7, GFRA1, PTPRK, FRY, GPRIN2, MAP2, NCAM1, FYN, MAPT, CNTN4, MYH10, CD44	605	182	20408	2.78013	0.974619	0.203929	0.203152
GOTERM_CC_DIRECT	GO:0005938~cell cortex	16	2.48062	0.00116003	MACF1, EPB41, MICAL3, SHROOM2, COBL, IQGAP1, FRY, IQGAP2, EPS8, EPN3, ARHGAP32, ITCH, PARD6B, MYH10, CLASP2, RAI14	626	206	21301	2.64289	0.484573	0.026495	0.0247317
GOTERM_BP_DIRECT	GO:0045893~positive regulation of transcription, DNA-templated	38	5.89147	0.00146252	USP16, MYRF, TRRAP, MLLT1, XPC, FOXO3, FGF2, GLI2, HMBOX1, MYC, PRDM16, ZXDC, HIVEP3, SOX6, SOX4, MBD3, ARNT2, STAT3, ARNT, NR1H3, ESRRG, SOX11, MITF, SMARCA2, TBX3, SREBF2, TGFBR1, RUNX1, GATAD2A, GREM1, BMP2, CREB1, WAC, TCF4, QRICH1, AGTR2, PPARA, FGF10	605	742	20408	1.72753	0.99323	0.225474	0.224615
GOTERM_BP_DIRECT	GO:0060548~negative regulation of cell death	11	1.70543	0.00147669	ADCYAP1R1, MGMT, MYC, STAT3, HTR2B, AGR3, SOX11, NCAM1, FGF2, SOX4, CTSB	605	109	20408	3.40417	0.99355	0.225474	0.224615
GOTERM_BP_DIRECT	GO:0000902~cell morphogenesis	12	1.86047	0.00148953	GREM1, CNTNAP2, DAB2, CDH20, STRADB, CDH12, NRG1, TFCP2L1, IL7R, SOX6, FRY, PLEC	605	128	20408	3.1624	0.993827	0.225474	0.224615
GOTERM_BP_DIRECT	GO:0030199~collagen fibril organization	8	1.24031	0.00156119	GREM1, COL28A1, SFRP2, COL5A1, PXDN, SERPINH1, MKX, TGFBR1	605	58	20408	4.65272	0.995168	0.225474	0.224615
GOTERM_BP_DIRECT	GO:0042060~wound healing	11	1.70543	0.00158235	MACF1, EPB41L4B, WNT5B, PECAM1, NRG1, OPRM1, PPARA, CELSR1, FGF2, FGF10, PLEC	605	110	20408	3.37322	0.995505	0.225474	0.224615
GOTERM_BP_DIRECT	GO:0007010~cytoskeleton organization	12	1.86047	0.00158598	FGD4, ABLIM1, EPB41, MAST2, STRADB, MICAL3, MAP3K20, ELMO2, SIRPA, RICTOR, TNIK, LSP1	605	129	20408	3.13788	0.995561	0.225474	0.224615
GOTERM_BP_DIRECT	GO:0060563~neuroepithelial cell differentiation	5	0.775194	0.00166981	AFDN, SOX11, FGFR3, FGF2, SOX4	605	18	20408	9.37006	0.996667	0.226164	0.225302
GOTERM_BP_DIRECT	GO:0010761~fibroblast migration	6	0.930233	0.00172341	SGPL1, SPAG6, FNDC3B, IQGAP1, CLASP2, PLEC	605	30	20408	6.74645	0.997225	0.226164	0.225302
GOTERM_CC_DIRECT	GO:0030054~cell junction	17	2.63566	0.0017837	MAGI1, CEP68, PATJ, DTNA, CXADR, EPB41, FBLIM1, MAST2, PTPRK, SLC7A2, AFDN, TSPAN15, CCDC66, PTPN5, ARHGEF5, JCAD, RAI14	626	237	21301	2.44077	0.639189	0.0391728	0.0365658
KEGG_PATHWAY	mmu04068:FoxO signaling pathway	12	1.86047	0.00180327	PIK3CA, HOMER1, STAT3, PLK1, AKT3, FBXO25, PIK3R1, FOXO3, IL7R, TGFBR1, GADD45G, RAG1	279	131	9330	3.06328	0.395629	0.113978	0.105022
KEGG_PATHWAY	mmu04015:Rap1 signaling pathway	16	2.48062	0.00182607	MAGI1, DOCK4, PIK3R1, SIPA1L2, ADCY7, FGF2, RAP1B, AFDN, PARD6B, PIK3CA, ADORA2A, AKT3, FGFR3, PLCB2, MET, FGF10	279	214	9330	2.50025	0.399469	0.113978	0.105022
GOTERM_BP_DIRECT	GO:0030534~adult behavior	7	1.08527	0.00200092	CNTNAP2, NRXN1, ULK4, SLC1A2, NRXN3, MET, UNC79	605	45	20408	5.24724	0.998926	0.252857	0.251894
GOTERM_CC_DIRECT	GO:0048471~perinuclear region of cytoplasm	41	6.35659	0.00200368	INVS, PATJ, CALCOCO2, USP33, ARHGAP1, BUB1B, AKAP6, PIK3R1, VLDLR, PTN, SLC5A1, BICD1, TTBK1, MALT1, CACNA1G, CTIF, PREX1, AP1G1, MYC, STC2, NCS1, FYN, RHPN2, CTSB, LYN, ABCC5, COBL, ANK2, RANGAP1, PTK2, EPN3, DAB2, CPEB1, PLSCR1, ALDH1A2, TNIK, AGTR2, FGFR3, TNRC6A, JCAD, PLEC	626	842	21301	1.6569	0.681856	0.0423742	0.0395542
GOTERM_BP_DIRECT	GO:0090090~negative regulation of canonical Wnt signaling pathway	12	1.86047	0.0022777	GREM1, INVS, TLE3, DAB2, BMP2, SFRP2, WNT5B, DAB2IP, FOXO3, SCYL2, SHISA6, DACT1	605	135	20408	2.99842	0.999583	0.276761	0.275707
KEGG_PATHWAY	mmu01521:EGFR tyrosine kinase inhibitor resistance	9	1.39535	0.00234661	PIK3CA, STAT3, AKT3, NRG1, PIK3R1, FOXO3, FGFR3, FGF2, MET	279	79	9330	3.80972	0.480804	0.113978	0.105022
GOTERM_BP_DIRECT	GO:0050731~positive regulation of peptidyl-tyrosine phosphorylation	11	1.70543	0.00235231	VTN, PTPRC, RASA1, PECAM1, RICTOR, PTPRJ, NRG1, GFRA1, FGFR3, CD44, FGF10	605	116	20408	3.19875	0.999677	0.276761	0.275707
GOTERM_CC_DIRECT	GO:0030673~axolemma	5	0.775194	0.00244549	CNTNAP2, ADORA2A, CHRNA7, SLC1A2, MAPT	626	20	21301	8.50679	0.75293	0.0498705	0.0465516
GOTERM_MF_DIRECT	GO:0004674~protein serine/threonine kinase activity	26	4.03101	0.00247314	MAST2, ULK4, TESK2, BUB1B, TTBK1, CAMKK1, RPS6KA3, NUAK1, ACVR1C, STK35, RPS6KC1, AKT3, MAP3K20, NEK1, RIOK2, MAPK6, MAP3K3, PLK1, CLK3, HIPK3, TGFBR1, ERN1, PIK3CA, STK17B, PRKCQ, TNIK	585	435	18797	1.92051	0.893116	0.186103	0.184455
GOTERM_CC_DIRECT	GO:0045211~postsynaptic membrane	19	2.94574	0.00258848	GRID2, CLSTN2, DGKB, CHRNA7, ANK2, CACNA1C, OPRM1, ANK3, SORCS2, SNAP91, SHISA6, CNKSR2, ADORA2A, NCAM1, FXYD6, IGSF9B, MET, GPR158, CBLN1	626	292	21301	2.2141	0.772348	0.0509662	0.0475744
GOTERM_BP_DIRECT	GO:0043410~positive regulation of MAPK cascade	15	2.32558	0.00261575	IGFBP3, DAB2IP, PTPRJ, ADRA1D, IQGAP1, ADRA1B, FGF2, TGFBR1, GADD45G, BMP2, PTPRC, FGFR3, MET, JCAD, FGF10	605	200	20408	2.52992	0.999869	0.297498	0.296365
KEGG_PATHWAY	mmu05207:Chemical carcinogenesis - receptor activation	16	2.48062	0.00296571	PAQR8, CHRNA7, STAT3, CACNA1B, ARNT, CACNA1C, PIK3R1, ADCY7, FGF2, RPS6KA3, CREB1, PIK3CA, MYC, AKT3, PPARA, FGF10	279	225	9330	2.37802	0.563367	0.113978	0.105022
KEGG_PATHWAY	mmu04550:Signaling pathways regulating pluripotency of stem cells	12	1.86047	0.00304601	ACVR1C, PIK3CA, WNT5B, MYC, STAT3, AKT3, LIFR, PIK3R1, SKIL, FGFR3, FGF2, TBX3	279	140	9330	2.86636	0.573069	0.113978	0.105022
GOTERM_BP_DIRECT	GO:0007420~brain development	19	2.94574	0.00317643	MBD3, ARNT2, ULK4, SHROOM2, SHROOM4, NIPBL, NFASC, B3GNT5, DDIT4, DCX, PLXNB2, MACROD2, CNTN4, SOX6, MYH10, MET, DSCAML1, GPR158, SCYL2	605	295	20408	2.17258	0.999981	0.349612	0.34828
KEGG_PATHWAY	mmu05205:Proteoglycans in cancer	15	2.32558	0.0032565	WNT5B, STAT3, RRAS2, ANK2, IQGAP1, PIK3R1, ANK3, FGF2, PTK2, VTN, PIK3CA, MYC, AKT3, MET, CD44	279	205	9330	2.44689	0.597495	0.113978	0.105022
GOTERM_CC_DIRECT	GO:0005829~cytosol	162	25.1163	0.00326479	PATJ, DGKD, DGKB, ZFYVE9, GPR63, RAPH1, CIB2, BUB1B, BACH2, EPS8, RPS6KA3, PREX1, PPP4R4, DPYSL3, NEK1, KIF21A, GLUL, FBXO2, ATG10, SGO1, KEL, SCNN1A, DDIT4, ELMO2, SNRPE, TNIK, PHLDB2, KANK4, OSBP2, RAI14, FKBP5, EPB41, XPC, NRF1, PIK3R1, FOXO3, GIGYF2, TTBK1, RPAP3, PIK3R5, RIC8A, CD79B, RAP1B, CTIF, HMBOX1, PDZD2, HLCS, EPB41L1, PRDM16, MAP3K20, HIVEP3, TNRC18, MYH10, EVI5, NADK, CNTLN, RAP1GA…	626	4517	21301	1.22037	0.845451	0.0621399	0.0580045
GOTERM_BP_DIRECT	GO:0007409~axonogenesis	11	1.70543	0.00339778	ACTA2, CNTNAP2, CREB1, MAP2, DOCK7, MAPT, ANK3, MYH10, PTK2, SNAP91, NTN3	605	122	20408	3.04143	0.999991	0.357144	0.355783
GOTERM_CC_DIRECT	GO:0005667~transcription factor complex	19	2.94574	0.00356187	HES6, ARNT2, TLE3, TRRAP, SATB2, STAT3, ARNT, NRF1, TFCP2L1, TBX3, CREB1, TFDP2, PRDM16, TCF4, MKX, SOX6, RCOR3, SKIL, SOX4	626	301	21301	2.14789	0.86964	0.064369	0.0600853
GOTERM_BP_DIRECT	GO:0021707~cerebellar granule cell differentiation	4	0.620155	0.00356365	GRID2, NRXN1, KNDC1, CBLN1	605	11	20408	12.2663	0.999995	0.357144	0.355783
GOTERM_CC_DIRECT	GO:0042734~presynaptic membrane	14	2.17054	0.00360737	CNTNAP2, KCNJ6, NRXN1, CHRNA7, IL31RA, NRXN3, SLC1A2, CACNA1C, OPRM1, SLC6A2, SNAP91, ADORA2A, NCAM1, FXYD6	626	187	21301	2.54749	0.872996	0.064369	0.0600853
GOTERM_BP_DIRECT	GO:1900006~positive regulation of dendrite development	5	0.775194	0.00363459	DAB2IP, COBL, IQGAP1, VLDLR, PTN	605	22	20408	7.66642	0.999996	0.357144	0.355783
GOTERM_BP_DIRECT	GO:0008217~regulation of blood pressure	9	1.39535	0.00366355	ACTA2, EDNRB, KCNQ1, SCNN1A, CACNA1B, ABCC9, ADRA1D, CACNA1C, ADRA1B	605	85	20408	3.57165	0.999996	0.357144	0.355783
GOTERM_CC_DIRECT	GO:0005794~Golgi apparatus	63	9.76744	0.00377757	USP6NL, GALNT11, CNTNAP2, DOCK4, CLSTN2, TRRAP, SPPL2B, USP33, GOLIM4, LPCAT1, PRDM2, BICD1, RAB43, FYCO1, GLIPR2, AP1G1, DSE, NCS1, PMEPA1, ERC1, SCYL2, PAQR8, SLC35C2, ABCC5, SEMA6D, GLCE, RRAS2, GFRA1, ARFGAP1, SREBF2, PLSCR1, MARF1, KEL, B3GNT5, PEX5, KIFC3, ERGIC2, PLCB2, CD44, NAA60, MACF1, TMF1, CCDC186, SGMS1, MYRF, ZDHHC22, GIGYF2, NTN3, AP3M1, STC2, CLASP2, LYN, SLC35E2, RAB27A, MYO5A, …	626	1496	21301	1.43296	0.884799	0.0653633	0.0610134
GOTERM_MF_DIRECT	GO:0019901~protein kinase binding	32	4.96124	0.00388437	CHRNA7, PTPRJ, PTPRK, PIK3R1, PTN, IQGAP1, FOXO3, BICD1, RPS6KA3, MAP2, NCS1, KIF13B, RICTOR, MAPK6, CNTLN, CEP68, IFNAR2, PLK1, STAT3, DAB2IP, MYO5A, ANK2, PTK2, SNAP91, ACTA2, CNKSR2, PTPRC, TRAF3, DCX, MAPT, PTPN5, CD44	585	598	18797	1.71942	0.970235	0.221789	0.219825
GOTERM_MF_DIRECT	GO:0001228~transcriptional activator activity, RNA polymerase II transcription regulatory region sequence-specific binding	30	4.65116	0.00389385	CSRNP1, PLAG1, SATB2, PRDM2, NRF1, TFCP2L1, FOXO3, GLI2, STOX2, MYC, PRDM16, STAT6, SOX4, GABPA, GTF2I, ARNT2, STAT3, NR1H3, ESRRG, SOX11, MITF, TBX3, RUNX1, PLSCR1, CREB1, TFDP2, TCF4, MKX, PPARA, GZF1	585	548	18797	1.75903	0.97049	0.221789	0.219825
GOTERM_MF_DIRECT	GO:0005178~integrin binding	13	2.0155	0.0039003	LYN, CXADR, LAMA3, CIB2, NRG1, GFRA1, PTN, FGF2, PTK2, VTN, DAB2, TSPAN4, FBN1	585	158	18797	2.64374	0.970662	0.221789	0.219825
GOTERM_CC_DIRECT	GO:0098685~Schaffer collateral - CA1 synapse	12	1.86047	0.00391523	ACTA2, FBXL20, DGKB, NRXN1, STAT3, CACNA1B, MYO5A, FYN, NCAM1, PTN, MYO9A, SNAP91	626	146	21301	2.79675	0.89354	0.0657528	0.061377
GOTERM_MF_DIRECT	GO:0008013~beta-catenin binding	10	1.55039	0.00392982	PTPRT, CXADR, SPECC1L, SHROOM2, TCF4, PTPRJ, PTPRK, FOXO3, MET, DACT1	585	100	18797	3.21316	0.971436	0.221789	0.219825
KEGG_PATHWAY	mmu04611:Platelet activation	11	1.70543	0.00408521	LYN, RAP1B, PIK3CA, PLA2G4B, AKT3, SNAP23, FYN, PIK3R1, ADCY7, PLCB2, PIK3R5	279	125	9330	2.9428	0.680855	0.12107	0.111557
GOTERM_MF_DIRECT	GO:0019903~protein phosphatase binding	11	1.70543	0.00423468	PTPRT, VCAN, TRAF3, STAT3, PECAM1, SIRPA, STAT6, IQGAP1, PIK3R1, MET, PTK2	585	120	18797	2.9454	0.978335	0.224936	0.222944
GOTERM_BP_DIRECT	GO:0031668~cellular response to extracellular stimulus	5	0.775194	0.00429814	LYN, PTPRC, SFRP2, SLC1A2, PLEC	605	23	20408	7.33309	1	0.407368	0.405816
KEGG_PATHWAY	mmu04071:Sphingolipid signaling pathway	11	1.70543	0.00432392	ACER2, SGPL1, CERS6, PIK3CA, SGMS1, PPP2R2D, AKT3, FYN, PIK3R1, PLCB2, SGPP1	279	126	9330	2.91944	0.701501	0.12107	0.111557
GOTERM_CC_DIRECT	GO:0005905~clathrin-coated pit	8	1.24031	0.00438786	EPN3, CEMIP, DAB2, DGKD, AP1G1, SH3BP4, VLDLR, SNAP91	626	70	21301	3.88882	0.918812	0.0715849	0.0668209
GOTERM_BP_DIRECT	GO:0007264~small GTPase mediated signal transduction	10	1.55039	0.00449987	RAP1B, ARHGAP32, DOCK4, DOCK3, RASGEF1C, RASGRF2, DOCK7, ARHGAP1, ARHGEF18, KNDC1	605	107	20408	3.15254	1	0.414961	0.41338
GOTERM_MF_DIRECT	GO:0008201~heparin binding	14	2.17054	0.00459682	COL28A1, PRELP, PTN, NAV2, THBS2, FGF2, VTN, TWSG1, PTPRC, COL5A1, CRISPLD2, NCAM1, FBN1, FGF10	585	182	18797	2.47166	0.9844	0.230607	0.228564
GOTERM_BP_DIRECT	GO:0048149~behavioral response to ethanol	4	0.620155	0.00464782	EPS8, CHRNA7, OPRM1, UNC79	605	12	20408	11.2441	1	0.417326	0.415736
GOTERM_MF_DIRECT	GO:0002162~dystroglycan binding	4	0.620155	0.00532253	MAP2, AGR3, CLASP2, PLEC	585	12	18797	10.7105	0.991926	0.25296	0.250719
KEGG_PATHWAY	mmu05218:Melanoma	8	1.24031	0.00545292	PIK3CA, AKT3, MITF, PIK3R1, FGF2, MET, FGF10, GADD45G	279	72	9330	3.71565	0.782494	0.127478	0.117462
KEGG_PATHWAY	mmu04931:Insulin resistance	10	1.55039	0.00546336	RPS6KA3, CREB1, PIK3CA, TBC1D4, STAT3, AKT3, NR1H3, PRKCQ, PIK3R1, PPARA	279	110	9330	3.04008	0.78313	0.127478	0.117462
GOTERM_BP_DIRECT	GO:0046777~protein autophosphorylation	14	2.17054	0.0054947	LYN, MAP3K3, PTK2, CLK3, TGFBR1, ERN1, PTPRC, STK17B, MAP3K20, RIOK2, FYN, TNIK, FGFR3, MET	605	195	20408	2.4218	1	0.465007	0.463235
GOTERM_BP_DIRECT	GO:0045600~positive regulation of fat cell differentiation	7	1.08527	0.00555617	BMP2, CREB1, SFRP2, WNT5B, FNDC3B, AAMDC, DACT1	605	55	20408	4.29319	1	0.465007	0.463235
GOTERM_CC_DIRECT	GO:0001725~stress fiber	9	1.39535	0.00563751	ACTA2, ABLIM1, FBLIM1, FHL3, PDLIM5, MYH10, PTK2, PDLIM7, SHROOM4	626	92	21301	3.32874	0.960368	0.0877561	0.0819159
GOTERM_CC_DIRECT	GO:0005796~Golgi lumen	5	0.775194	0.00568647	VTN, ABCC5, SDC3, GPC5, SOD3	626	25	21301	6.80543	0.961467	0.0877561	0.0819159
GOTERM_BP_DIRECT	GO:0007156~homophilic cell adhesion via plasma membrane adhesion molecules	13	2.0155	0.00575268	PTPRT, CLSTN2, PCDH10, PCDH12, CELSR1, CELSR3, SDK1, CDH20, CDH12, PECAM1, PLXNB2, IGSF9B, DSCAML1	605	174	20408	2.52022	1	0.465007	0.463235
GOTERM_BP_DIRECT	GO:0048265~response to pain	5	0.775194	0.00586028	CNTNAP2, EDNRB, GJA4, CACNA1B, SLC6A2	605	25	20408	6.74645	1	0.465007	0.463235
GOTERM_BP_DIRECT	GO:0030318~melanocyte differentiation	5	0.775194	0.00586028	EDNRB, RAB27A, MYO5A, MITF, ADAMTS9	605	25	20408	6.74645	1	0.465007	0.463235
GOTERM_CC_DIRECT	GO:0031594~neuromuscular junction	10	1.55039	0.00608287	CXADR, NRXN1, DOCK7, CIB2, NRG1, PRKCQ, ANK3, PTN, MYH10, PDZRN3	626	113	21301	3.01125	0.969313	0.0914031	0.0853202
GOTERM_MF_DIRECT	GO:0000166~nucleotide binding	73	11.3178	0.00616511	DGKD, DGKB, CHD9, MAST2, ULK4, TESK2, BUB1B, CHD2, RAB43, RPS6KA3, AKT3, PDK4, NEK1, PIP4K2B, KIF21A, RIOK2, GLUL, MAGI1, ENTPD1, ENTPD2, ENTPD3, ABCC5, STRADB, ATRX, IPMK, ITPK1, RECQL, ATP11C, RRAS2, ABCC9, ACSL4, TGFBR1, ACTA2, ERN1, PIK3CA, MPPED2, PRKCQ, TNIK, KIFC3, MET, CACNA1B, NT5C2, ADCY7, TTBK1, CAMKK1, RAP1B, NUAK1, ACVR1C, STK35, HLCS, RPS6KC1, MAP3K20, FYN, MAPK6, MYH10, NADK, LYN, …	585	1727	18797	1.3582	0.996244	0.278355	0.275889
GOTERM_CC_DIRECT	GO:0044297~cell body	11	1.70543	0.00653581	ACTA2, ENTPD2, CXADR, MAP2, USP33, DPYSL3, SLC1A2, FYN, MAPT, GLUL, CACNA1G	626	135	21301	2.77258	0.976345	0.0956909	0.0893227
GOTERM_CC_DIRECT	GO:0099056~integral component of presynaptic membrane	9	1.39535	0.00725858	KCNJ6, ADORA2A, CHRNA7, NRXN1, SLC1A2, FXYD6, NCAM1, CACNA1C, OPRM1	626	96	21301	3.19005	0.984389	0.103616	0.0967206
GOTERM_BP_DIRECT	GO:2000562~negative regulation of CD4-positive, alpha-beta T cell proliferation	4	0.620155	0.00735878	CD274, TWSG1, ITCH, CD44	605	14	20408	9.63778	1	0.566587	0.564428
GOTERM_MF_DIRECT	GO:0003700~transcription factor activity, sequence-specific DNA binding	33	5.11628	0.00745909	CSRNP1, THRB, MYRF, NRF1, TFCP2L1, FOXO3, AFF3, BACH2, IKZF5, GLI2, MYC, STAT6, SOX6, SOX4, GABPA, GTF2I, ARNT2, HES6, STAT3, ARNT, NR1H3, ESRRG, SOX11, MITF, FOXN3, TBX3, SREBF2, RUNX1, CREB1, TFDP2, TCF4, ATF7, PPARA	585	652	18797	1.62629	0.998842	0.320741	0.317899
GOTERM_CC_DIRECT	GO:0009898~cytoplasmic side of plasma membrane	10	1.55039	0.00759758	EPN3, LYN, PTPRC, EPB41, TRAF3, MAPT, IQGAP1, FGFR3, MYH10, SHROOM4	626	117	21301	2.9083	0.987155	0.10581	0.0987685
KEGG_PATHWAY	mmu04070:Phosphatidylinositol signaling system	9	1.39535	0.00773809	DGKD, PIK3CA, IMPA1, DGKB, IPMK, ITPK1, PIP4K2B, PIK3R1, PLCB2	279	96	9330	3.13508	0.885516	0.151593	0.139682
GOTERM_BP_DIRECT	GO:0045778~positive regulation of ossification	5	0.775194	0.00776044	NIPBL, BMP2, THRB, SOX11, PTN	605	27	20408	6.24671	1	0.566587	0.564428
GOTERM_BP_DIRECT	GO:0008360~regulation of cell shape	12	1.86047	0.00782884	EPS8, FGD4, EPB41, FBLIM1, ARHGEF18, PLXNB2, PLEKHO1, FYN, PLXNB1, PTN, MYH10, PTK2	605	159	20408	2.54583	1	0.566587	0.564428
GOTERM_BP_DIRECT	GO:0001764~neuron migration	12	1.86047	0.00782884	SATB2, PEX5, DDIT4, DCX, FYN, NRG1, MAPT, CELSR1, MYH10, MET, PTK2, CELSR3	605	159	20408	2.54583	1	0.566587	0.564428
KEGG_PATHWAY	mmu04360:Axon guidance	13	2.0155	0.00786357	WNT5B, SEMA6D, PIK3R1, PTK2, NTN3, ABLIM1, PARD6B, PIK3CA, RASA1, PLXNB2, FYN, PLXNB1, MET	279	181	9330	2.40183	0.889486	0.151593	0.139682
GOTERM_BP_DIRECT	GO:0001934~positive regulation of protein phosphorylation	17	2.63566	0.00797074	LYN, CHRNA7, KNDC1, AKAP6, PIK3R1, FGF2, PTK2, DAB2, BMP2, EDNRB, FNDC1, INCENP, RASA1, PECAM1, TNIK, PTPN5, FGF10	605	274	20408	2.09288	1	0.566587	0.564428
KEGG_PATHWAY	mmu04935:Growth hormone synthesis, secretion and action	10	1.55039	0.00812105	CREB1, PIK3CA, IGFBP3, STAT3, AKT3, CACNA1C, PIK3R1, ADCY7, PLCB2, PTK2	279	117	9330	2.85819	0.897206	0.151593	0.139682
GOTERM_MF_DIRECT	GO:0005545~1-phosphatidylinositol binding	4	0.620155	0.00840872	ZFYVE9, EPB41, MCF2L, SNAP91	585	14	18797	9.18046	0.999512	0.34514	0.342082
GOTERM_CC_DIRECT	GO:0015630~microtubule cytoskeleton	15	2.32558	0.0085021	MACF1, SPAG6, MAST2, PLK1, IQGAP1, NUAK1, MAP2, INCENP, SPECC1L, TRIM36, MAPT, KIFC3, GTSE1, KANK4, CLASP2	626	231	21301	2.20956	0.992368	0.115588	0.107896
GOTERM_BP_DIRECT	GO:0008284~positive regulation of cell proliferation	32	4.96124	0.00852586	THRB, CDCA7L, RTKN2, HTR2B, PTN, FGF2, GLI2, EDNRB, MYC, SOX4, LYN, ARNT2, STAT3, IL31RA, LIFR, NRG1, SOX11, SMARCA2, PTK2, TBX3, TGFBR1, GREM1, ACER2, BMP2, SFRP2, SAPCD2, ALDH1A2, MDM4, AGTR2, IL7R, FGFR3, FGF10	605	662	20408	1.63056	1	0.593678	0.591416
GOTERM_CC_DIRECT	GO:0071944~cell periphery	10	1.55039	0.0089106	MAGI1, VCAN, PTPRC, FBLIM1, PECAM1, MUC13, CIB2, FYN, ARHGEF5, PLEC	626	120	21301	2.8356	0.993968	0.118324	0.11045
GOTERM_BP_DIRECT	GO:0010717~regulation of epithelial to mesenchymal transition	4	0.620155	0.00899864	GREM1, PHLDB2, TGFBR1, CLASP2	605	15	20408	8.99526	1	0.614067	0.611728
GOTERM_BP_DIRECT	GO:0001701~in utero embryonic development	20	3.10078	0.00929219	MBD3, CNTNAP2, ARNT2, UPF3A, PRRC2B, TBX3, TGFBR1, GLI2, RUNX1, GATAD2A, EPN2, RIC8A, DAB2, BMP2, POLG2, RDH10, ATF7, SOX6, MYH10, GABPA	605	353	20408	1.91117	1	0.621303	0.618936
GOTERM_BP_DIRECT	GO:0071560~cellular response to transforming growth factor beta stimulus	8	1.24031	0.00946886	DAB2, PDE3A, FYN, SOX6, PTK2, TGFBR1, FBN1, RUNX1	605	80	20408	3.37322	1	0.621303	0.618936
GOTERM_CC_DIRECT	GO:0014704~intercalated disc	7	1.08527	0.00952908	CXADR, PIK3CA, AKAP6, ANK2, ANK3, ADRA1B, PTK2	626	62	21301	3.84178	0.995777	0.122405	0.114259
GOTERM_CC_DIRECT	GO:0005819~spindle	11	1.70543	0.00964666	INVS, ANKFN1, INCENP, MYC, PLK1, SPECC1L, MICAL3, BUB1B, MAD2L1BP, EVI5, MYH10	626	143	21301	2.61747	0.996054	0.122405	0.114259
GOTERM_MF_DIRECT	GO:0043539~protein serine/threonine kinase activator activity	7	1.08527	0.00979749	BMP2, CAB39L, INCENP, STRADB, DAB2IP, RICTOR, IQGAP1	585	59	18797	3.81223	0.999862	0.384658	0.38125
GOTERM_BP_DIRECT	GO:0007267~cell-cell signaling	8	1.24031	0.010108	GREM1, GJD4, WNT5B, GJA4, ADRA1D, ADRA1B, FGFR3, FGF10	605	81	20408	3.33158	1	0.639559	0.637122
GOTERM_BP_DIRECT	GO:0051726~regulation of cell cycle	18	2.7907	0.0103267	USP16, UHRF2, TRRAP, STAT3, DAB2IP, CCNDBP1, FGF2, GADD45G, FBXL21, PTPRC, TFDP2, MYC, MAP3K20, TRIM36, MDM4, EVI2B, SKIL, FGF10	605	307	20408	1.97779	1	0.639559	0.637122
GOTERM_BP_DIRECT	GO:0010628~positive regulation of gene expression	30	4.65116	0.0104998	SGMS1, PLAG1, NRXN1, CHRNA7, PIK3R1, FGF2, TTBK1, EPB41L4B, MYC, GABPA, STAT3, RAB27A, ANK2, NRG1, SOX11, MITF, ANK3, TGFBR1, QKI, ACTA2, AFDN, PLSCR1, BMP2, FUBP1, ALDH1A2, MKX, IL7R, MET, CD44, FGF10	605	619	20408	1.63484	1	0.639559	0.637122
GOTERM_BP_DIRECT	GO:0060021~palate development	8	1.24031	0.0107779	CSRNP1, SGPL1, SATB2, INSIG1, PRDM16, BCOR, TGFBR1, TBX3	605	82	20408	3.29095	1	0.639559	0.637122
GOTERM_BP_DIRECT	GO:0007268~chemical synaptic transmission	13	2.0155	0.0107916	CNTNAP2, NRXN1, CHRNA7, HTR2B, NRXN3, CACNA1B, MYO5A, CACNA1C, SNAP91, CACNA1G, SV2C, PTCHD1, MET	605	189	20408	2.32021	1	0.639559	0.637122
KEGG_PATHWAY	mmu04929:GnRH secretion	7	1.08527	0.0108692	KCNJ6, PIK3CA, AKT3, CACNA1C, PIK3R1, PLCB2, CACNA1G	279	63	9330	3.71565	0.952598	0.182194	0.167879
KEGG_PATHWAY	mmu05200:Pathways in cancer	27	4.18605	0.0110618	LAMA3, PIK3R1, FGF2, ADCY7, GLI2, EDNRB, MYC, AKT3, STAT6, IFNAR2, ARNT2, WNT5B, STAT3, ARNT, MITF, PTK2, TGFBR1, GADD45G, RUNX1, BMP2, PIK3CA, TRAF3, IL7R, MET, FGFR3, PLCB2, FGF10	279	543	9330	1.66281	0.955105	0.182194	0.167879
GOTERM_BP_DIRECT	GO:0043473~pigmentation	6	0.930233	0.0112609	EDNRB, MYC, DOCK7, RAB27A, MYO5A, MITF	605	46	20408	4.39986	1	0.639559	0.637122
GOTERM_BP_DIRECT	GO:0016055~Wnt signaling pathway	15	2.32558	0.0113283	FBXW4, INVS, MACF1, TLE3, WNT5B, MITF, SHISA6, DAB2, SFRP2, MYC, CPE, TNIK, CD44, FGF10, DACT1	605	237	20408	2.13495	1	0.639559	0.637122
GOTERM_MF_DIRECT	GO:0046332~SMAD binding	7	1.08527	0.0114654	DAB2, BMP2, ACVR1C, ZFYVE9, PRDM16, SKIL, TGFBR1	585	61	18797	3.68724	0.99997	0.417034	0.413339
GOTERM_BP_DIRECT	GO:0001568~blood vessel development	8	1.24031	0.0114795	MAP3K3, COL5A1, ALDH1A2, GJA4, ABCC9, PTK2, TBX3, GATAD2A	605	83	20408	3.2513	1	0.639559	0.637122
GOTERM_MF_DIRECT	GO:0005516~calmodulin binding	14	2.17054	0.0115458	INVS, EPB41, RASGRF2, MYO5A, ESRRG, CACNA1C, IQGAP1, PIK3R1, IQGAP2, CAMKK1, ADORA2A, MAP2, KCNQ1, MYH10	585	204	18797	2.20511	0.999972	0.417034	0.413339
GOTERM_CC_DIRECT	GO:0005923~bicellular tight junction	11	1.70543	0.0120975	MAGI1, EPB41L4B, PATJ, PARD6B, ADCYAP1R1, CXADR, SAPCD2, SHROOM2, ANK3, CGNL1, TGFBR1	626	148	21301	2.52905	0.999041	0.150167	0.140173
GOTERM_BP_DIRECT	GO:2000370~positive regulation of clathrin-dependent endocytosis	3	0.465116	0.0121196	DAB2, DGKD, SCYL2	605	6	20408	16.8661	1	0.639559	0.637122
GOTERM_BP_DIRECT	GO:2001257~regulation of cation channel activity	3	0.465116	0.0121196	HOMER1, ABCC9, ANK2	605	6	20408	16.8661	1	0.639559	0.637122
GOTERM_BP_DIRECT	GO:1900086~positive regulation of peptidyl-tyrosine autophosphorylation	3	0.465116	0.0121196	GREM1, NRG1, IQGAP1	605	6	20408	16.8661	1	0.639559	0.637122
GOTERM_BP_DIRECT	GO:0001938~positive regulation of endothelial cell proliferation	8	1.24031	0.0122136	BMP2, AKT3, HTR2B, RICTOR, FGFR3, FGF2, TGFBR1, FGF10	605	84	20408	3.21259	1	0.639559	0.637122
GOTERM_BP_DIRECT	GO:0072593~reactive oxygen species metabolic process	6	0.930233	0.0123027	PREX1, TIGAR, SESN2, DDIT4, PDK4, MET	605	47	20408	4.30624	1	0.639559	0.637122
GOTERM_BP_DIRECT	GO:0031532~actin cytoskeleton reorganization	7	1.08527	0.0123713	EPS8, CXADR, RICTOR, TNIK, THSD7A, FGF10, PLEC	605	65	20408	3.6327	1	0.639559	0.637122
KEGG_PATHWAY	mmu04151:PI3K-Akt signaling pathway	20	3.10078	0.0125065	IFNAR2, MAGI1, LAMA3, PIK3R1, THBS2, FOXO3, FGF2, PTK2, PIK3R5, VTN, CREB1, PIK3CA, MYC, PPP2R2D, AKT3, DDIT4, IL7R, FGFR3, MET, FGF10	279	364	9330	1.83741	0.970143	0.189428	0.174544
GOTERM_BP_DIRECT	GO:0033365~protein localization to organelle	5	0.775194	0.0126805	CEP68, PLK1, ANK2, BICD1, CNTLN	605	31	20408	5.44068	1	0.639839	0.637401
GOTERM_BP_DIRECT	GO:0043491~protein kinase B signaling	9	1.39535	0.0127518	CNTNAP2, PIK3CA, C1QTNF12, STAT3, SESN2, HTR2B, NRG1, PIK3R1, FGF2	605	105	20408	2.89133	1	0.639839	0.637401
GOTERM_MF_DIRECT	GO:0043565~sequence-specific DNA binding	26	4.03101	0.0128212	CSRNP1, THRB, MYRF, SATB2, PRDM2, FOXO3, GLI2, PTBP1, HMBOX1, MYC, PRDM16, STAT6, SOX6, GABPA, RAG1, STAT3, ARNT, NR1H3, ESRRG, MITF, FOXN3, TBX3, SREBF2, CREB1, PPARA, GZF1	585	497	18797	1.68093	0.999991	0.42706	0.423276
GOTERM_CC_DIRECT	GO:0044295~axonal growth cone	6	0.930233	0.01296	NRXN1, COBL, MAPT, MYO9A, CLASP2, TRAK2	626	48	21301	4.25339	0.999418	0.157342	0.146871
GOTERM_BP_DIRECT	GO:0032091~negative regulation of protein binding	8	1.24031	0.0129809	ACTA2, PLSCR1, DAB2, USP33, MYC, PPARA, TTBK1, DACT1	605	85	20408	3.1748	1	0.641895	0.63945
GOTERM_BP_DIRECT	GO:0035176~social behavior	7	1.08527	0.0132782	CNTNAP2, PTCHD1, KCNQ1, NRXN1, ULK4, NRXN3, OPRM1	605	66	20408	3.57766	1	0.644334	0.641879
GOTERM_MF_DIRECT	GO:0031802~type 5 metabotropic glutamate receptor binding	3	0.465116	0.0133022	ADORA2A, HOMER1, FYN	585	6	18797	16.0658	0.999994	0.42706	0.423276
GOTERM_BP_DIRECT	GO:2000648~positive regulation of stem cell proliferation	6	0.930233	0.0134079	PTPRC, SOX11, FGF2, TBX3, FGF10, GLI2	605	48	20408	4.21653	1	0.644334	0.641879
KEGG_PATHWAY	mmu04152:AMPK signaling pathway	10	1.55039	0.013496	CREB1, PIK3CA, CAB39L, STRADB, PPP2R2D, AKT3, CIDEA, PIK3R1, SCD1, FOXO3	279	127	9330	2.63314	0.977427	0.189428	0.174544
KEGG_PATHWAY	mmu04072:Phospholipase D signaling pathway	11	1.70543	0.0135306	DGKD, PIK3CA, DGKB, PLA2G4B, AKT3, RRAS2, FYN, PIK3R1, ADCY7, PLCB2, PIK3R5	279	149	9330	2.46879	0.977647	0.189428	0.174544
GOTERM_CC_DIRECT	GO:0005856~cytoskeleton	58	8.99225	0.0135556	FHOD3, INVS, CALCOCO2, USP33, MAST2, CEP120, FRY, EPB41L4B, PPP4R2, CEP170B, NEK1, KIF21A, ERC1, CCDC92, GTSE1, TRIM67, CEP68, SHROOM2, COBL, ARHGEF18, ANK2, ANK3, RANGAP1, SHROOM4, ACTA2, SGO1, FRMD6, INCENP, PSPC1, SPECC1L, TNIK, KIFC3, MAPT, CCDC81, KANK4, PLEC, RAI14, MACF1, EPB41, FBLIM1, FGD4, ABLIM1, MAP2, EPB41L1, EVI5, PDLIM7, CNTLN, CLASP2, PLK1, MICAL3, MAD2L1BP, PTK2, RFLNA, SMTN, SLM…	626	1441	21301	1.36959	0.999587	0.157342	0.146871
GOTERM_CC_DIRECT	GO:0030315~T-tubule	7	1.08527	0.0136937	ABCC9, AKAP6, AQP4, ANK2, CACNA1C, ANK3, ADRA1B	626	67	21301	3.55508	0.999619	0.157342	0.146871
GOTERM_CC_DIRECT	GO:0005815~microtubule organizing center	11	1.70543	0.0137777	SMTN, PPP4R2, USP33, SLMAP, PLK1, SPECC1L, SMTNL2, FRY, EVI5, EHBP1, CLASP2	626	151	21301	2.4788	0.999637	0.157342	0.146871
GOTERM_MF_DIRECT	GO:0005201~extracellular matrix structural constituent	10	1.55039	0.0139029	COL28A1, VTN, COL5A1, LAMA3, PXDN, VWA1, PRELP, COL19A1, UMODL1, FBN1	585	122	18797	2.63374	0.999997	0.42706	0.423276
GOTERM_BP_DIRECT	GO:2001240~negative regulation of extrinsic apoptotic signaling pathway in absence of ligand	5	0.775194	0.0141606	EYA2, STRADB, FYN, NRG1, FGF10	605	32	20408	5.27066	1	0.671053	0.668496
GOTERM_MF_DIRECT	GO:0001227~transcriptional repressor activity, RNA polymerase II transcription regulatory region sequence-specific binding	21	3.25581	0.0142055	HES6, SATB2, ZBTB1, PRDM2, TFCP2L1, FOXO3, TBX3, BACH2, SREBF2, IKZF5, MYC, NACC2, MXI1, PRDM16, ATF7, STAT6, MKX, PPARA, SOX6, SKIL, GZF1	585	376	18797	1.79459	0.999998	0.42706	0.423276
GOTERM_CC_DIRECT	GO:0005634~nucleus	220	34.1085	0.0142986	TRRAP, TESK2, EHMT1, RCBTB1, BACH2, IKZF5, RPS6KA3, PPP4R2, MYC, AKT3, ZXDC, PIP4K2B, SOX6, SOX4, HES6, WDHD1, CXADR, RECQL, SOX11, RUNX1, TCEANC2, ATF7, PRKCQ, CGGBP1, EPB41, DCUN1D4, ZBTB1, XPC, IQGAP1, PIK3R1, TTBK1, PIK3R5, NUAK1, MIER3, PRDM16, HIVEP3, LYN, PLK1, RANBP17, MICAL3, CIDEA, MAD2L1BP, UPF3A, SMARCA2, PARP12, PTK2, GADD45G, CPEB1, FUBP1, TDP1, MKX, RCOR3, FBXL4, CPEB2, INVS, CSRNP…	626	6590	21301	1.13596	0.999732	0.160088	0.149434
GOTERM_MF_DIRECT	GO:0031005~filamin binding	4	0.620155	0.014661	FBLIM1, DPYSL3, OPRM1, RFLNA	585	17	18797	7.56038	0.999998	0.42706	0.423276
GOTERM_MF_DIRECT	GO:0003707~steroid hormone receptor activity	4	0.620155	0.014661	PAQR8, ABHD2, ESRRG, PPARA	585	17	18797	7.56038	0.999998	0.42706	0.423276
GOTERM_BP_DIRECT	GO:0045944~positive regulation of transcription from RNA polymerase II promoter	52	8.06202	0.0147347	CSRNP1, THRB, PRDM2, FGF2, GLI2, PTBP1, RPS6KA3, NIPBL, MCF2L, MYC, SOX6, GABPA, SOX4, GTF2I, ATRX, ARNT, SOX11, MITF, SREBF2, RUNX1, GREM1, PLSCR1, SFRP2, CREB1, TFDP2, ATF7, PPARA, MET, USP16, TMF1, PLAG1, SATB2, NRF1, PIK3R1, FOXO3, STOX2, IFT74, ABLIM1, STAT6, AAMDC, ARNT2, STAT3, DAB2IP, NR1H3, ESRRG, SMARCA2, TBX3, DAB2, BMP2, TCF4, MKX, FGF10	605	1263	20408	1.38882	1	0.68751	0.68489
GOTERM_BP_DIRECT	GO:0022008~neurogenesis	9	1.39535	0.0149215	PTBP1, ADGRD1, PRDM16, CEP120, ULK4, NAV2, CELSR1, NTN3, TRAK2	605	108	20408	2.81102	1	0.68751	0.68489
GOTERM_CC_DIRECT	GO:0016604~nuclear body	20	3.10078	0.0149723	THRB, GTF3C6, EPB41, ATRX, ZBTB1, RAPH1, TESK2, EHMT1, ARNT, AFF3, CCNDBP1, PTK2, HIPK3, TSPAN15, HMBOX1, STK35, INCENP, MYC, HMG20B, ARIH1	626	374	21301	1.81963	0.999818	0.164408	0.153467
GOTERM_BP_DIRECT	GO:0045820~negative regulation of glycolytic process	4	0.620155	0.0151123	TIGAR, STAT3, DDIT4, PPARA	605	18	20408	7.49605	1	0.68751	0.68489
KEGG_PATHWAY	mmu05211:Renal cell carcinoma	7	1.08527	0.0154887	RAP1B, ARNT2, PIK3CA, AKT3, ARNT, PIK3R1, MET	279	68	9330	3.44244	0.98716	0.200419	0.184672
GOTERM_BP_DIRECT	GO:0001658~branching involved in ureteric bud morphogenesis	6	0.930233	0.0158148	BMP2, MYC, GREB1L, FGF2, CD44, GZF1	605	50	20408	4.04787	1	0.700783	0.698112
GOTERM_BP_DIRECT	GO:0042177~negative regulation of protein catabolic process	6	0.930233	0.0158148	PHF20L1, DAB2IP, MDM4, FYN, NRG1, AZIN1	605	50	20408	4.04787	1	0.700783	0.698112
GOTERM_BP_DIRECT	GO:0009410~response to xenobiotic stimulus	18	2.7907	0.0164155	LYN, CNTNAP2, ARNT2, ADCYAP1R1, TIGAR, IGFBP2, HTR2B, SLC1A2, ABCC9, XPC, FOXO3, SLC6A2, CREB1, SFRP2, ADORA2A, RASA1, PDE3A, NCAM1	605	323	20408	1.87981	1	0.718072	0.715336
KEGG_PATHWAY	mmu05230:Central carbon metabolism in cancer	7	1.08527	0.0165537	TIGAR, PIK3CA, MYC, AKT3, PIK3R1, FGFR3, MET	279	69	9330	3.39255	0.990506	0.200419	0.184672
GOTERM_BP_DIRECT	GO:0030835~negative regulation of actin filament depolymerization	3	0.465116	0.0166371	PIK3CA, SPECC1L, SHROOM2	605	7	20408	14.4567	1	0.718554	0.715816
KEGG_PATHWAY	mmu04350:TGF-beta signaling pathway	9	1.39535	0.0167807	GREM1, BMP2, NRROS, ACVR1C, ZFYVE9, MYC, SKIL, TGFBR1, FBN1	279	110	9330	2.73607	0.991099	0.200419	0.184672
GOTERM_BP_DIRECT	GO:0031146~SCF-dependent proteasomal ubiquitin-dependent protein catabolic process	6	0.930233	0.0171196	FBXL20, FBXW4, FBXL21, FBXO2, FBXL4, FBXO9	605	51	20408	3.9685	1	0.73015	0.727368
GOTERM_BP_DIRECT	GO:0002062~chondrocyte differentiation	7	1.08527	0.0173712	TWSG1, BMP2, WNT5B, CHRDL2, SOX6, GLI2, RUNX1	605	70	20408	3.37322	1	0.731736	0.728948
GOTERM_CC_DIRECT	GO:0005925~focal adhesion	13	2.0155	0.017554	FBLIM1, USP33, IQGAP1, OPRM1, PTK2, SHROOM4, ACTA2, PTPRC, FLRT2, PHLDB2, PDLIM7, CLASP2, PLEC	626	204	21301	2.1684	0.999959	0.189119	0.176533
GOTERM_MF_DIRECT	GO:0051015~actin filament binding	15	2.32558	0.0176042	FHOD3, MACF1, SHROOM2, MYO5A, IQGAP1, IQGAP2, MYO9A, SHROOM4, AFDN, FGD4, ABLIM1, PSPC1, MYH10, CLASP2, PLEC	585	239	18797	2.01663	1	0.496768	0.492367
KEGG_PATHWAY	mmu04211:Longevity regulating pathway	8	1.24031	0.0176376	CREB1, PIK3CA, SESN2, AKT3, EHMT1, PIK3R1, FOXO3, ADCY7	279	90	9330	2.97252	0.993021	0.200419	0.184672
GOTERM_BP_DIRECT	GO:0072659~protein localization to plasma membrane	12	1.86047	0.0178159	TSPAN15, NFASC, SLMAP, SESN2, MYO5A, ANK2, TNIK, ANK3, ZDHHC22, GPR158, CLASP2, SYTL2	605	179	20408	2.26138	1	0.741313	0.738489
KEGG_PATHWAY	mmu04261:Adrenergic signaling in cardiomyocytes	11	1.70543	0.0181441	CREB1, KCNQ1, PPP2R2D, AKT3, ADRA1D, CACNA1C, AGTR2, ADRA1B, ADCY7, PLCB2, PIK3R5	279	156	9330	2.35801	0.993956	0.200419	0.184672
GOTERM_CC_DIRECT	GO:0090575~RNA polymerase II transcription factor complex	10	1.55039	0.0181918	CREB1, THRB, TFDP2, STAT3, MXI1, NR1H3, ARNT, ATF7, STAT6, BACH2	626	135	21301	2.52053	0.999972	0.192361	0.179559
GOTERM_BP_DIRECT	GO:0030308~negative regulation of cell growth	10	1.55039	0.0182951	GREM1, DCSTAMP, DAB2, SFRP2, SESN2, DAB2IP, SH3BP4, PTPRJ, OSGIN2, SMARCA2	605	134	20408	2.51733	1	0.752081	0.749216
GOTERM_BP_DIRECT	GO:0030336~negative regulation of cell migration	11	1.70543	0.0186091	PTPRT, AFDN, SFRP2, ABHD2, DPYSL3, PTPRJ, MITF, PTPRK, PTN, FOXO3, PTK2	605	157	20408	2.3634	1	0.755885	0.753005
KEGG_PATHWAY	mmu04020:Calcium signaling pathway	15	2.32558	0.0191126	CHRNA7, HTR2B, CACNA1B, ADRA1D, CACNA1C, ADRA1B, ADCY7, FGF2, CACNA1G, EDNRB, ADORA2A, FGFR3, PLCB2, MET, FGF10	279	253	9330	1.98266	0.995411	0.200419	0.184672
GOTERM_BP_DIRECT	GO:0031032~actomyosin structure organization	5	0.775194	0.0192393	EPB41L4B, FRMD6, EPB41, EPB41L1, MYH10	605	35	20408	4.81889	1	0.76331	0.760401
GOTERM_BP_DIRECT	GO:0001935~endothelial cell proliferation	5	0.775194	0.0192393	ERN1, FGFR3, FGF2, TGFBR1, FGF10	605	35	20408	4.81889	1	0.76331	0.760401
GOTERM_MF_DIRECT	GO:0004713~protein tyrosine kinase activity	10	1.55039	0.0193557	LYN, NEK1, TESK2, FYN, FGFR3, MET, PTK2, TTBK1, HIPK3, CLK3	585	129	18797	2.49082	1	0.529642	0.524949
GOTERM_BP_DIRECT	GO:0008285~negative regulation of cell proliferation	22	3.41085	0.0196106	LYN, BTG1, IGFBP3, FBXO2, STAT3, DAB2IP, PTPRJ, PDS5B, PTPRK, SMARCA2, FGF2, RUNX1, CPEB1, BMP2, SFRP2, ADORA2A, ALDH1A2, NACC2, SH3BP4, FGFR3, SOX4, FGF10	605	434	20408	1.70993	1	0.769097	0.766167
KEGG_PATHWAY	mmu04914:Progesterone-mediated oocyte maturation	8	1.24031	0.019678	RPS6KA3, CPEB1, PIK3CA, PLK1, AKT3, PIK3R1, CPEB2, ADCY7	279	92	9330	2.9079	0.996093	0.200419	0.184672
KEGG_PATHWAY	mmu05223:Non-small cell lung cancer	7	1.08527	0.0200495	PIK3CA, STAT3, AKT3, PIK3R1, FOXO3, MET, GADD45G	279	72	9330	3.25119	0.996485	0.200419	0.184672
GOTERM_BP_DIRECT	GO:0006355~regulation of transcription, DNA-templated	52	8.06202	0.0203006	CSRNP1, THRB, TRRAP, CDCA7L, AFF3, BACH2, MYC, SCMH1, HMG20B, ERC1, SOX6, GABPA, SOX4, LIN52, HES6, TLE3, ARNT, SOX11, MITF, SREBF2, TGFBR1, EMSY, RUNX1, PHF20L1, CREB1, TFDP2, ADORA2A, PSPC1, ATF7, PRKCQ, BDP1, PPARA, VGLL3, MYRF, PLAG1, MLLT1, FOXO3, NTN3, MXI1, STAT6, ARNT2, STAT3, NR1H3, ESRRG, FOXN3, SMARCA2, TBX3, BMP2, CNOT2, FUBP1, TCF4, MKX	605	1286	20408	1.36398	1	0.781238	0.778262
KEGG_PATHWAY	mmu05222:Small cell lung cancer	8	1.24031	0.0207577	PIK3CA, TRAF3, MYC, AKT3, LAMA3, PIK3R1, PTK2, GADD45G	279	93	9330	2.87663	0.997127	0.200419	0.184672
GOTERM_BP_DIRECT	GO:0051897~positive regulation of protein kinase B signaling	13	2.0155	0.0209578	NRXN1, PTPRJ, NRG1, FGF2, PTK2, TGFBR1, PIK3R5, PIK3CA, C1QTNF12, SPECC1L, RICTOR, PLXNB1, MET	605	207	20408	2.11845	1	0.781238	0.778262
GOTERM_MF_DIRECT	GO:0003677~DNA binding	74	11.4729	0.0211438	CSRNP1, THRB, CHD9, TFCP2L1, CHD2, FBXO21, AFF3, BACH2, GLI2, IKZF5, PTBP1, MYC, HMG20B, SOX6, GABPA, SOX4, GTF2I, RAG1, WDHD1, HES6, CERS6, ATRX, RECQL, ARNT, DNTT, SOX11, MITF, SREBF2, RUNX1, PLSCR1, CREB1, TFDP2, POLG2, ATF7, MAPT, PPARA, CCDC81, CGGBP1, GTF3C1, TMF1, UHRF2, MYRF, PLAG1, GTF3C6, SATB2, ZBTB1, XPC, NRF1, PDS5B, FOXO3, HMBOX1, NACC2, PRDM16, MXI1, HIVEP3, STAT6, BEND7, BEND6, MB…	585	1858	18797	1.27973	1	0.561555	0.55658
GOTERM_CC_DIRECT	GO:0005943~phosphatidylinositol 3-kinase complex, class IA	3	0.465116	0.0214017	PIK3CA, PIK3R1, PIK3R5	626	8	21301	12.7602	0.999996	0.218679	0.204126
GOTERM_CC_DIRECT	GO:0043198~dendritic shaft	7	1.08527	0.0214466	PREX1, HOMER1, MAP2, CHRNA7, SLC1A2, CACNA1B, CACNA1C	626	74	21301	3.21879	0.999996	0.218679	0.204126
GOTERM_BP_DIRECT	GO:0006897~endocytosis	13	2.0155	0.0214881	DGKD, USP33, CHRNA7, ANK2, SNX33, VLDLR, EHBP1, EPN2, EPN3, AP3M1, DAB2, HEATR5A, SH3BP4	605	208	20408	2.10826	1	0.781238	0.778262
GOTERM_BP_DIRECT	GO:0016441~posttranscriptional gene silencing	3	0.465116	0.0217519	MARF1, CELF2, GIGYF2	605	8	20408	12.6496	1	0.781238	0.778262
GOTERM_BP_DIRECT	GO:0009134~nucleoside diphosphate catabolic process	3	0.465116	0.0217519	ENTPD1, ENTPD2, ENTPD3	605	8	20408	12.6496	1	0.781238	0.778262
GOTERM_BP_DIRECT	GO:1904861~excitatory synapse assembly	3	0.465116	0.0217519	CNTNAP2, GRID2, PLXNB2	605	8	20408	12.6496	1	0.781238	0.778262
GOTERM_BP_DIRECT	GO:0060396~growth hormone receptor signaling pathway	3	0.465116	0.0217519	STAT3, PIK3R1, PTK2	605	8	20408	12.6496	1	0.781238	0.778262
GOTERM_BP_DIRECT	GO:1902231~positive regulation of intrinsic apoptotic signaling pathway in response to DNA damage	3	0.465116	0.0217519	PLSCR1, NACC2, SKIL	605	8	20408	12.6496	1	0.781238	0.778262
GOTERM_BP_DIRECT	GO:1904754~positive regulation of vascular associated smooth muscle cell migration	4	0.620155	0.0230732	DOCK4, DOCK7, MYO5A, IQGAP1	605	21	20408	6.42519	1	0.806911	0.803837
GOTERM_BP_DIRECT	GO:0090050~positive regulation of cell migration involved in sprouting angiogenesis	4	0.620155	0.0230732	MAP3K3, AKT3, FGF2, JCAD	605	21	20408	6.42519	1	0.806911	0.803837
GOTERM_BP_DIRECT	GO:0035115~embryonic forelimb morphogenesis	5	0.775194	0.0231762	NIPBL, ALDH1A2, RDH10, CACNA1C, TBX3	605	37	20408	4.55841	1	0.806911	0.803837
GOTERM_BP_DIRECT	GO:0051216~cartilage development	8	1.24031	0.0238299	FBXW4, BMP2, SFRP2, SATB2, CHRDL2, SOX6, FGFR3, CD44	605	96	20408	2.81102	1	0.821291	0.818162
GOTERM_MF_DIRECT	GO:0004879~RNA polymerase II transcription factor activity, ligand-activated sequence-specific DNA binding	6	0.930233	0.0239875	THRB, STAT3, NR1H3, ARNT, ESRRG, PPARA	585	53	18797	3.63754	1	0.618877	0.613395
GOTERM_BP_DIRECT	GO:0007399~nervous system development	22	3.41085	0.0243501	HES6, SEMA6D, DOCK7, SLC1A2, NRG1, GFRA1, SOX11, NAV2, SMARCA2, TGFBR1, ACVR1C, DPYSL3, DCX, TCF4, IGSF9B, TNIK, CNTN4, MET, DSCAML1, SOX4, BEND6, DACT1	605	444	20408	1.67142	1	0.830824	0.827659
GOTERM_BP_DIRECT	GO:0051965~positive regulation of synapse assembly	7	1.08527	0.0250148	GRID2, FLRT2, CLSTN2, NRXN1, PIK3R1, THBS2, CBLN1	605	76	20408	3.10692	1	0.845053	0.841834
GOTERM_BP_DIRECT	GO:0070507~regulation of microtubule cytoskeleton organization	5	0.775194	0.0253146	PATJ, TRIM36, MAPT, PHLDB2, BICD1	605	38	20408	4.43845	1	0.846799	0.843573
KEGG_PATHWAY	mmu05220:Chronic myeloid leukemia	7	1.08527	0.0254476	PIK3CA, MYC, AKT3, PIK3R1, TGFBR1, RUNX1, GADD45G	279	76	9330	3.08008	0.999247	0.237511	0.218849
GOTERM_MF_DIRECT	GO:0051393~alpha-actinin binding	4	0.620155	0.0261684	PTPRT, MAGI1, ADORA2A, CACNA1C	585	21	18797	6.12031	1	0.656391	0.650576
GOTERM_CC_DIRECT	GO:0098839~postsynaptic density membrane	9	1.39535	0.0262921	PTPRT, GRID2, CLSTN2, NRG1, CACNA1C, NETO2, SORCS3, SORCS2, SHISA6	626	121	21301	2.53095	1	0.26125	0.243864
GOTERM_BP_DIRECT	GO:0003007~heart morphogenesis	7	1.08527	0.0264756	NIPBL, FLRT2, COL5A1, ALDH1A2, HTR2B, ABCC9, TBX3	605	77	20408	3.06657	1	0.877035	0.873694
GOTERM_CC_DIRECT	GO:0043231~intracellular membrane-bounded organelle	51	7.90698	0.0269906	CALCOCO2, ZFYVE9, CELF2, PTPRK, FYCO1, NIPBL, AP1G1, ADAMTSL3, DSE, NCS1, PMEPA1, SCD1, CCDC92, ADAMTS9, GLUL, FBXO2, ACSL4, RANGAP1, SORCS2, SHROOM4, SREBF2, EPN2, RUNX1, EPN3, MARF1, PSMA4, ERGIC2, OSBP2, ADCYAP1R1, XPC, LTC4S, VTN, PDZD2, FLRT2, RDH10, AGR3, FYN, LYN, STAT3, UPF3A, FMO3, ADAP1, SMARCA2, PTK2, TSPAN15, ITCH, DAB2, BMP2, TDP1, TNRC6A, TECPR1	626	1290	21301	1.34526	1	0.26125	0.243864
GOTERM_CC_DIRECT	GO:0031234~extrinsic component of cytoplasmic side of plasma membrane	7	1.08527	0.0269943	LYN, DTNA, MCF2L, FYN, ANK2, IQGAP1, PTK2	626	78	21301	3.05372	1	0.26125	0.243864
GOTERM_BP_DIRECT	GO:0038203~TORC2 signaling	3	0.465116	0.027425	PIK3CA, SESN2, RICTOR	605	9	20408	11.2441	1	0.879082	0.875733
GOTERM_BP_DIRECT	GO:0019068~virion assembly	3	0.465116	0.027425	RAB43, USP6NL, TBC1D20	605	9	20408	11.2441	1	0.879082	0.875733
GOTERM_BP_DIRECT	GO:0090175~regulation of establishment of planar polarity	3	0.465116	0.027425	SFRP2, SAPCD2, SPAG6	605	9	20408	11.2441	1	0.879082	0.875733
GOTERM_BP_DIRECT	GO:0051924~regulation of calcium ion transport	5	0.775194	0.0275679	ADORA2A, EPB41, CACNA1B, ANK2, CACNA1G	605	39	20408	4.32465	1	0.879082	0.875733
GOTERM_BP_DIRECT	GO:0007165~signal transduction	55	8.52713	0.0278313	DGKD, DGKB, RTKN2, ARHGAP1, HTR2B, GPR63, RAPH1, ADRA1D, PTPRK, LSP1, ADRA1B, CELSR1, ARHGAP6, CELSR3, EDNRB, IMPA1, ARHGAP40, AKT3, PTGDR, MAGI1, WNT5B, IGFBP2, RRAS2, ANK2, OPRM1, ANK3, RANGAP1, TGFBR1, GREM1, ADORA2A, TRAF3, RASA1, AGTR2, PLCB2, CD274, ADCYAP1R1, NRXN1, CHRNA7, PIK3R1, IQGAP1, IQGAP2, TTBK1, RAP1B, SCUBE1, STAT6, RHPN2, GPR158, LYN, ARNT2, STAT3, MYO9A, ARHGAP32, AFDN, PDE3A, …	605	1400	20408	1.32519	1	0.879264	0.875914
KEGG_PATHWAY	mmu04270:Vascular smooth muscle contraction	10	1.55039	0.028097	ACTA2, ADORA2A, PLA2G4B, PRKCQ, ADRA1D, CACNA1C, ADRA1B, ADCY7, MYH10, PLCB2	279	144	9330	2.32228	0.999648	0.243853	0.224693
GOTERM_BP_DIRECT	GO:0070371~ERK1 and ERK2 cascade	6	0.930233	0.0282644	CNTNAP2, MYC, HTR2B, FGFR3, FGF2, FGF10	605	58	20408	3.48954	1	0.884754	0.881383
KEGG_PATHWAY	mmu04062:Chemokine signaling pathway	12	1.86047	0.0285389	LYN, RAP1B, PREX1, PIK3CA, STAT3, AKT3, PIK3R1, FOXO3, ADCY7, PLCB2, PTK2, PIK3R5	279	192	9330	2.09005	0.99969	0.243853	0.224693
KEGG_PATHWAY	mmu05213:Endometrial cancer	6	0.930233	0.0287398	PIK3CA, MYC, AKT3, PIK3R1, FOXO3, GADD45G	279	58	9330	3.4594	0.999707	0.243853	0.224693
GOTERM_BP_DIRECT	GO:0022010~central nervous system myelination	4	0.620155	0.0294191	CNTNAP2, MYRF, ULK4, FGFR3	605	23	20408	5.86648	1	0.910585	0.907116
GOTERM_MF_DIRECT	GO:0019838~growth factor binding	6	0.930233	0.0296259	NRROS, ACVR1C, IGFBP3, IGFBP2, LIFR, TGFBR1	585	56	18797	3.44267	1	0.704004	0.697767
GOTERM_MF_DIRECT	GO:0001223~transcription coactivator binding	6	0.930233	0.0296259	CREB1, THRB, ATF7, STAT6, PPARA, RUNX1	585	56	18797	3.44267	1	0.704004	0.697767
GOTERM_BP_DIRECT	GO:0048678~response to axon injury	5	0.775194	0.0299371	LYN, DPYSL3, RANGAP1, FGFR3, FGF2	605	40	20408	4.21653	1	0.910585	0.907116
GOTERM_BP_DIRECT	GO:0030335~positive regulation of cell migration	15	2.32558	0.0301035	LYN, CD274, CEMIP, WNT5B, SEMA6D, STAT3, RRAS2, PIK3R1, PTK2, TGFBR1, PREX1, DAB2, CPEB1, BMP2, PECAM1	605	269	20408	1.88098	1	0.910585	0.907116
GOTERM_BP_DIRECT	GO:0030514~negative regulation of BMP signaling pathway	6	0.930233	0.0301571	GREM1, TWSG1, SFRP2, CHRDL2, SKIL, GPR155	605	59	20408	3.4304	1	0.910585	0.907116
GOTERM_BP_DIRECT	GO:0050808~synapse organization	7	1.08527	0.0311937	NFASC, CHRNA7, MYO5A, MAPT, ANK3, CBLN1, DACT1	605	80	20408	2.95157	1	0.927519	0.923985
GOTERM_BP_DIRECT	GO:0042593~glucose homeostasis	11	1.70543	0.0312616	CCDC186, STAT3, SESN2, PDK4, PTPRJ, CACNA1C, FOXO3, ADRA1B, MET, SOX4, FBN1	605	171	20408	2.16991	1	0.927519	0.923985
GOTERM_CC_DIRECT	GO:0030426~growth cone	12	1.86047	0.0313296	EPS8, PREX1, CPEB1, CXADR, CHRNA7, DPYSL3, DCX, NCAM1, MAPT, IQGAP1, MYO9A, MYH10	626	197	21301	2.07272	1	0.295397	0.275738
GOTERM_CC_DIRECT	GO:0032839~dendrite cytoplasm	5	0.775194	0.0315573	ABHD12, ABHD13, MAP2, OPRM1, TRAK2	626	41	21301	4.14965	1	0.295397	0.275738
GOTERM_BP_DIRECT	GO:0070374~positive regulation of ERK1 and ERK2 cascade	14	2.17054	0.0321984	NRXN1, CHRNA7, HTR2B, NRG1, OPRM1, FGF2, ACTA2, RAP1B, BMP2, PTPRC, GLIPR2, FGFR3, CD44, FGF10	605	246	20408	1.91972	1	0.937517	0.933945
GOTERM_BP_DIRECT	GO:0055007~cardiac muscle cell differentiation	5	0.775194	0.0324229	GREM1, BMP2, NRG1, SOX6, TBX3	605	41	20408	4.11369	1	0.937517	0.933945
GOTERM_BP_DIRECT	GO:0043542~endothelial cell migration	5	0.775194	0.0324229	GREM1, PECAM1, FGF2, PTK2, TGFBR1	605	41	20408	4.11369	1	0.937517	0.933945
GOTERM_BP_DIRECT	GO:0032331~negative regulation of chondrocyte differentiation	4	0.620155	0.032902	GREM1, MKX, TGFBR1, GLI2	605	24	20408	5.62204	1	0.938209	0.934634
GOTERM_CC_DIRECT	GO:0030018~Z disc	10	1.55039	0.0330585	FHOD3, HOMER1, SLMAP, FHL3, ANK2, CACNA1C, ANK3, PDLIM5, PDLIM7, PLEC	626	150	21301	2.26848	1	0.301607	0.281535
GOTERM_CC_DIRECT	GO:0005768~endosome	32	4.96124	0.0332771	CD274, ADCYAP1R1, SPPL2B, GOLIM4, AQP4, TNFAIP1, GIGYF2, EHBP1, FYCO1, RPS6KC1, PMEPA1, FYN, SCYL2, RAB11FIP4, ABCC5, ATP11C, RAB27A, ANK2, GFRA1, OPRM1, SORCS2, TGFBR1, EPN2, EPN3, TSPAN15, ARHGAP32, DCSTAMP, ITCH, TRAF3, KCNQ1, PLIN3, TNIK	626	746	21301	1.45961	1	0.301607	0.281535
GOTERM_BP_DIRECT	GO:1904645~response to beta-amyloid	3	0.465116	0.0336188	CHRNA7, CACNA1B, FYN	605	10	20408	10.1197	1	0.938209	0.934634
GOTERM_BP_DIRECT	GO:0060019~radial glial cell differentiation	3	0.465116	0.0336188	AFDN, STAT3, FGF10	605	10	20408	10.1197	1	0.938209	0.934634
GOTERM_BP_DIRECT	GO:1900454~positive regulation of long term synaptic depression	3	0.465116	0.0336188	GRID2, MAPT, CBLN1	605	10	20408	10.1197	1	0.938209	0.934634
GOTERM_BP_DIRECT	GO:0071456~cellular response to hypoxia	9	1.39535	0.0338217	TIGAR, CPEB1, FNDC1, STC2, MYC, MDM4, VLDLR, FOXO3, CPEB2	605	126	20408	2.40945	1	0.938209	0.934634
KEGG_PATHWAY	mmu04022:cGMP-PKG signaling pathway	11	1.70543	0.0340288	CREB1, EDNRB, AKT3, PDE3A, ADRA1D, CACNA1C, ADRA1B, ADCY7, PLCB2, GTF2I, PIK3R5	279	173	9330	2.1263	0.999936	0.276287	0.254579
GOTERM_BP_DIRECT	GO:0006006~glucose metabolic process	7	1.08527	0.0346255	PIK3CA, KCNQ1, MYC, PDK4, PIK3R1, PPARA, FBN1	605	82	20408	2.87958	1	0.938344	0.934769
GOTERM_MF_DIRECT	GO:0005245~voltage-gated calcium channel activity	5	0.775194	0.0348717	NCS1, CACNA1B, CACNA1C, OPRM1, CACNA1G	585	40	18797	4.01645	1	0.807414	0.800261
GOTERM_BP_DIRECT	GO:0060079~excitatory postsynaptic potential	5	0.775194	0.035026	CNTNAP2, GRID2, ADORA2A, OPRM1, MET	605	42	20408	4.01574	1	0.938344	0.934769
GOTERM_BP_DIRECT	GO:0060325~face morphogenesis	5	0.775194	0.035026	CSRNP1, NIPBL, SGPL1, CRISPLD2, SPECC1L	605	42	20408	4.01574	1	0.938344	0.934769
GOTERM_BP_DIRECT	GO:0002027~regulation of heart rate	5	0.775194	0.035026	EDNRB, KCNQ1, MDM4, ANK2, CACNA1G	605	42	20408	4.01574	1	0.938344	0.934769
GOTERM_BP_DIRECT	GO:0030334~regulation of cell migration	9	1.39535	0.0352017	MACF1, DPYSL3, LAMA3, SDC3, PECAM1, PLXNB2, PLXNB1, FGF2, FGF10	605	127	20408	2.39047	1	0.938344	0.934769
KEGG_PATHWAY	mmu05226:Gastric cancer	10	1.55039	0.0352193	PIK3CA, WNT5B, MYC, AKT3, PIK3R1, FGF2, MET, TGFBR1, FGF10, GADD45G	279	150	9330	2.22939	0.999955	0.276287	0.254579
KEGG_PATHWAY	mmu04024:cAMP signaling pathway	13	2.0155	0.0355226	ADCYAP1R1, RRAS2, CACNA1C, PIK3R1, ADCY7, RAP1B, AFDN, CREB1, PIK3CA, ADORA2A, AKT3, PDE3A, PPARA	279	224	9330	1.94076	0.999959	0.276287	0.254579
GOTERM_BP_DIRECT	GO:0000281~mitotic cytokinesis	6	0.930233	0.0363054	INCENP, PLK1, TRIM36, ANK3, SNX33, MYH10	605	62	20408	3.26441	1	0.948826	0.945211
GOTERM_BP_DIRECT	GO:0007049~cell cycle	29	4.49612	0.0363265	USP16, UHRF2, EPB41, BUB1B, SNX33, PDS5B, CCNDBP1, RCBTB1, RPS6KA3, NIPBL, PARD6B, MAP3K20, NEK1, HMG20B, MAPK6, EVI5, RAB11FIP4, CLASP2, STRADB, PLK1, DAB2IP, MICAL3, FOXN3, SGO1, TFDP2, SAPCD2, INCENP, PPP2R2D, SPECC1L	605	659	20408	1.48442	1	0.948826	0.945211
GOTERM_BP_DIRECT	GO:0043010~camera-type eye development	7	1.08527	0.0364291	TWSG1, TBC1D20, ALDH1A2, SHROOM2, MITF, CACNA1C, FBN1	605	83	20408	2.84489	1	0.948826	0.945211
GOTERM_MF_DIRECT	GO:0045134~uridine-diphosphatase activity	3	0.465116	0.0367567	ENTPD1, ENTPD2, ENTPD3	585	10	18797	9.63949	1	0.829782	0.822431
KEGG_PATHWAY	mmu04926:Relaxin signaling pathway	9	1.39535	0.0387531	ACTA2, CREB1, EDNRB, PIK3CA, AKT3, PIK3R1, ADCY7, PLCB2, TGFBR1	279	129	9330	2.33308	0.999984	0.293267	0.270225
GOTERM_BP_DIRECT	GO:0001822~kidney development	11	1.70543	0.0394558	INVS, SGPL1, ALDH1A2, GREB1L, NEK1, QRICH1, GFRA1, SOX11, TGFBR1, FBN1, GLI2	605	178	20408	2.08458	1	0.994408	0.990619
GOTERM_CC_DIRECT	GO:0033010~paranodal junction	3	0.465116	0.0396684	CNTNAP2, NFASC, ANK2	626	11	21301	9.28013	1	0.353917	0.330363
GOTERM_BP_DIRECT	GO:0045892~negative regulation of transcription, DNA-templated	30	4.65116	0.039868	THRB, CIPC, EHMT1, PTPRK, NIPBL, HMBOX1, NACC2, PRDM16, SCMH1, SOX6, MBD3, DAB2IP, WWP1, NR1H3, NRG1, FOXN3, CBFA2T2, SMARCA2, TBX3, RUNX1, GATAD2A, GREM1, BMP2, SFRP2, TFDP2, PSPC1, MDM4, BCOR, RCOR3, GZF1	605	694	20408	1.45817	1	0.994408	0.990619
GOTERM_BP_DIRECT	GO:0060174~limb bud formation	3	0.465116	0.0402977	SOX11, SOX4, FGF10	605	11	20408	9.1997	1	0.994408	0.990619
GOTERM_BP_DIRECT	GO:0042759~long-chain fatty acid biosynthetic process	3	0.465116	0.0402977	MYO5A, LTC4S, QKI	605	11	20408	9.1997	1	0.994408	0.990619
GOTERM_BP_DIRECT	GO:0051128~regulation of cellular component organization	3	0.465116	0.0402977	COL5A1, PTK2, CLASP2	605	11	20408	9.1997	1	0.994408	0.990619
GOTERM_BP_DIRECT	GO:0098976~excitatory chemical synaptic transmission	3	0.465116	0.0402977	CNTNAP2, PTCHD1, SHISA6	605	11	20408	9.1997	1	0.994408	0.990619
GOTERM_BP_DIRECT	GO:0051056~regulation of small GTPase mediated signal transduction	4	0.620155	0.0404794	RAP1GAP2, ARHGAP40, SIPA1L2, GARNL3	605	26	20408	5.18957	1	0.994408	0.990619
GOTERM_BP_DIRECT	GO:0010975~regulation of neuron projection development	5	0.775194	0.0405853	GRID2, SFRP2, DPYSL3, ULK4, NCS1	605	44	20408	3.83321	1	0.994408	0.990619
GOTERM_MF_DIRECT	GO:0051721~protein phosphatase 2A binding	5	0.775194	0.0407103	DAB2IP, CACNA1B, AKAP6, CACNA1C, MAPT	585	42	18797	3.82519	1	0.896619	0.888676
GOTERM_BP_DIRECT	GO:0007416~synapse assembly	6	0.930233	0.0408022	SDK1, NRXN1, NRXN3, NRG1, MAPT, CBLN1	605	64	20408	3.1624	1	0.994408	0.990619
GOTERM_BP_DIRECT	GO:0006417~regulation of translation	10	1.55039	0.0413007	CTIF, CPEB1, KLHL25, CNOT2, FOXO3, LSM14B, CPEB2, DUS3L, QKI, TNRC6A	605	155	20408	2.17627	1	0.999419	0.995611
GOTERM_BP_DIRECT	GO:0016567~protein ubiquitination	21	3.25581	0.0417489	KLHL36, KLHL25, UHRF2, FBXO2, PLK1, RNF38, FBXO25, WWP1, TNFAIP1, KLHL24, FBXL21, ITCH, SPSB1, MKRN1, KLHL8, MDM4, FYN, ARIH1, FGFR3, PDZRN3, FBXO9	605	443	20408	1.59904	1	1	0.996482
KEGG_PATHWAY	mmu04110:Cell cycle	10	1.55039	0.0420344	SGO1, NIPBL, TFDP2, MYC, PLK1, ATRX, BUB1B, MAD2L1BP, PDS5B, GADD45G	279	155	9330	2.15747	0.999994	0.295171	0.271979
GOTERM_BP_DIRECT	GO:0010033~response to organic substance	7	1.08527	0.0421966	CNTNAP2, CREB1, EDNRB, DGKD, ACVR1C, MAPT, PTK2	605	86	20408	2.74565	1	1	0.996482
GOTERM_BP_DIRECT	GO:0006915~apoptotic process	29	4.49612	0.0431059	CSRNP1, TMF1, SGMS1, BUB1B, LSP1, FOXO3, GRAMD4, MALT1, SGPL1, ACVR1C, TIGAR, IGFBP3, CIDEA, DAB2IP, HIPK3, TGFBR1, GADD45G, GREM1, ERN1, ITCH, DAB2, PLSCR1, SFRP2, TRAF3, STK17B, DDIT4, ELMO2, MAPT, FGFR3	605	670	20408	1.46005	1	1	0.996482
GOTERM_BP_DIRECT	GO:0030010~establishment of cell polarity	5	0.775194	0.0435418	MAP2, KIF26B, UST, PHLDB2, CLASP2	605	45	20408	3.74803	1	1	0.996482
KEGG_PATHWAY	mmu04810:Regulation of actin cytoskeleton	13	2.0155	0.0435819	RRAS2, IQGAP1, PIK3R1, IQGAP2, FGF2, PTK2, C7, PIK3CA, AKT3, PIP4K2B, FGFR3, MYH10, FGF10	279	231	9330	1.88195	0.999996	0.295171	0.271979
GOTERM_MF_DIRECT	GO:0070097~delta-catenin binding	3	0.465116	0.044017	PTPRT, PTPRJ, DACT1	585	11	18797	8.76317	1	0.946365	0.93798
GOTERM_BP_DIRECT	GO:0048812~neuron projection morphogenesis	7	1.08527	0.0442395	CNTNAP2, ADORA2A, NRXN1, DAB2IP, LIFR, PLXNB1, TNIK	605	87	20408	2.71409	1	1	0.996482
GOTERM_BP_DIRECT	GO:0007205~protein kinase C-activating G-protein coupled receptor signaling pathway	4	0.620155	0.0445693	DGKD, ADORA2A, DGKB, HTR2B	605	27	20408	4.99737	1	1	0.996482
GOTERM_BP_DIRECT	GO:0046847~filopodium assembly	4	0.620155	0.0445693	FGD4, SPAG6, NRXN1, TGFBR1	605	27	20408	4.99737	1	1	0.996482
KEGG_PATHWAY	mmu04150:mTOR signaling pathway	10	1.55039	0.0449936	RPS6KA3, PIK3CA, WNT5B, CAB39L, STRADB, SESN2, AKT3, DDIT4, RICTOR, PIK3R1	279	157	9330	2.12999	0.999997	0.295171	0.271979
KEGG_PATHWAY	mmu04915:Estrogen signaling pathway	9	1.39535	0.0450819	KCNJ6, CREB1, PIK3CA, AKT3, PIK3R1, OPRM1, ADCY7, PLCB2, FKBP5	279	133	9330	2.26292	0.999997	0.295171	0.271979
GOTERM_CC_DIRECT	GO:0001650~fibrillar center	10	1.55039	0.0451889	ARHGAP32, CEMIP, NUAK1, DAB2, PSPC1, FBLIM1, CDCA7L, MLLT1, MALT1, RAI14	626	159	21301	2.14007	1	0.385322	0.359678
GOTERM_CC_DIRECT	GO:0005874~microtubule	18	2.7907	0.045266	INVS, MACF1, SPAG6, SHROOM2, IQGAP1, IQGAP2, MAP2, INCENP, KIF26B, DCX, KIF13B, CEP170B, KIF21A, MAPT, KIFC3, CCDC66, GTSE1, CLASP2	626	368	21301	1.66437	1	0.385322	0.359678
GOTERM_CC_DIRECT	GO:0031463~Cul3-RING ubiquitin ligase complex	5	0.775194	0.0454137	KLHL25, KLHL8, TNFAIP1, KLHL24, ARIH1	626	46	21301	3.6986	1	0.385322	0.359678
KEGG_PATHWAY	mmu04218:Cellular senescence	11	1.70543	0.0455361	PIK3CA, IGFBP3, MYC, AKT3, RRAS2, PIK3R1, FOXO3, TGFBR1, HIPK3, GADD45G, LIN52	279	182	9330	2.02115	0.999998	0.295171	0.271979
GOTERM_MF_DIRECT	GO:0019902~phosphatase binding	6	0.930233	0.0458146	DTNA, MAST2, NCAM1, PPARA, PTK2, SYTL2	585	63	18797	3.06015	1	0.962108	0.953584
GOTERM_BP_DIRECT	GO:0070373~negative regulation of ERK1 and ERK2 cascade	7	1.08527	0.0463431	LYN, DAB2, PTPRC, CHRNA7, CNKSR3, DAB2IP, SIRPA	605	88	20408	2.68325	1	1	0.996482
KEGG_PATHWAY	mmu04664:Fc epsilon RI signaling pathway	6	0.930233	0.0463896	LYN, PIK3CA, PLA2G4B, AKT3, FYN, PIK3R1	279	66	9330	3.04008	0.999998	0.295171	0.271979
GOTERM_CC_DIRECT	GO:0031012~extracellular matrix	15	2.32558	0.0465625	COL28A1, WNT5B, PTN, NAV2, THBS2, COL19A1, VTN, VCAN, COL5A1, CRISPLD2, ADAMTSL3, PXDN, VWA1, ADAMTS9, FBN1	626	289	21301	1.76612	1	0.385322	0.359678
GOTERM_CC_DIRECT	GO:0016323~basolateral plasma membrane	15	2.32558	0.0465625	ST14, ENTPD1, CXADR, EPB41, ABCC5, SLC41A1, ANK2, AQP4, IQGAP1, ANK3, PTK2, TGFBR1, SLC4A7, KCNQ1, CD44	626	289	21301	1.76612	1	0.385322	0.359678
GOTERM_BP_DIRECT	GO:0042981~regulation of apoptotic process	13	2.0155	0.0466074	TRRAP, CIDEA, ANK2, MALT1, ACER2, CREB1, SFRP2, ACVR1C, TRAF3, CARD19, MYC, AGTR2, UMODL1	605	234	20408	1.87401	1	1	0.996482
KEGG_PATHWAY	mmu05235:PD-L1 expression and PD-1 checkpoint pathway in cancer	7	1.08527	0.047158	CD274, MAP3K3, PIK3CA, STAT3, AKT3, PRKCQ, PIK3R1	279	88	9330	2.66007	0.999999	0.295171	0.271979
GOTERM_CC_DIRECT	GO:0042995~cell projection	48	7.44186	0.0473688	MACF1, CNTNAP2, CLSTN2, NRXN1, DOCK7, NRXN3, CIB2, KNDC1, PTPRJ, AQP4, CACNA1C, GLI2, EPS8, FGD4, IFT74, MAP2, DPYSL3, KIF21A, ERC1, THSD7A, PDLIM5, MYH10, GLUL, CLASP2, MAGI1, DTNA, HOMER1, IL31RA, DAB2IP, MICAL3, COBL, KLHL24, OPRM1, ANK3, MYO9A, BTBD8, SORCS2, PTK2, SLC4A7, ARHGAP32, VCAN, TMEM237, SCNN1A, DCX, MAPT, CCDC66, CD44, ARHGEF5	626	1246	21301	1.31084	1	0.386394	0.360679
GOTERM_BP_DIRECT	GO:0010457~centriole-centriole cohesion	3	0.465116	0.0474277	CEP68, SGO1, CNTLN	605	12	20408	8.43306	1	1	0.996482
GOTERM_BP_DIRECT	GO:0006629~lipid metabolic process	31	4.8062	0.0483217	DGKD, SGMS1, DGKB, ABHD2, INSIG1, LPCAT1, LCAT, VLDLR, LTC4S, ABHD12, SGPL1, RDH10, PIP4K2B, SCD1, PCYT1B, CERS6, IPMK, CIDEA, NR1H3, ACSL4, ACADSB, SREBF2, ACSF2, SGPP1, ACER2, B3GNT5, ALDH1A2, NAAA, PPARA, PLCB2, PNPLA2	605	733	20408	1.4266	1	1	0.996482
KEGG_PATHWAY	mmu04380:Osteoclast differentiation	9	1.39535	0.0484871	IFNAR2, CREB1, PIK3CA, AKT3, SIRPA, FYN, MITF, PIK3R1, TGFBR1	279	135	9330	2.22939	0.999999	0.295171	0.271979
KEGG_PATHWAY	mmu04014:Ras signaling pathway	13	2.0155	0.0484924	PLA2G4B, RASGRF2, RRAS2, PIK3R1, FGF2, RAP1B, AFDN, PIK3CA, RASA1, AKT3, FGFR3, MET, FGF10	279	235	9330	1.84992	0.999999	0.295171	0.271979
GOTERM_BP_DIRECT	GO:2001222~regulation of neuron migration	4	0.620155	0.0488561	IGSF10, FLRT2, ULK4, PLXNB2	605	28	20408	4.81889	1	1	0.996482
GOTERM_BP_DIRECT	GO:0008361~regulation of cell size	4	0.620155	0.0488561	RAP1GAP2, CREB1, KEL, IL7R	605	28	20408	4.81889	1	1	0.996482
GOTERM_BP_DIRECT	GO:0050804~modulation of synaptic transmission	9	1.39535	0.0493521	GRID2, DGKB, CHRNA7, STAT3, CACNA1B, FYN, NCAM1, PTN, MET	605	136	20408	2.23228	1	1	0.996482
GOTERM_BP_DIRECT	GO:0048870~cell motility	5	0.775194	0.0498081	ACTA2, ELMO2, SIRPA, TGFBR1, PLEC	605	47	20408	3.58854	1	1	0.996482
GOTERM_MF_DIRECT	GO:0000976~transcription regulatory region sequence-specific DNA binding	15	2.32558	0.0502027	STAT3, NR1H3, SOX11, FOXO3, SMARCA2, SREBF2, GLI2, RUNX1, CREB1, PRDM16, ATF7, BCOR, SOX6, SOX4, GABPA	585	276	18797	1.74628	1	0.97787	0.969207
GOTERM_BP_DIRECT	GO:0007005~mitochondrion organization	8	1.24031	0.0507324	CNTNAP2, CXADR, SESN2, PEX5, MIEF2, NRF1, SLC25A36, PLEC	605	113	20408	2.38812	1	1	0.996482
GOTERM_BP_DIRECT	GO:0018108~peptidyl-tyrosine phosphorylation	7	1.08527	0.0507338	LYN, PTPRC, FYN, FGFR3, PTK2, TTBK1, CLK3	605	90	20408	2.62362	1	1	0.996482
GOTERM_BP_DIRECT	GO:0050728~negative regulation of inflammatory response	9	1.39535	0.0511222	ADORA2A, CHRNA7, C1QTNF12, STAT3, NR1H3, ARNT, SIRPA, PPARA, CD44	605	137	20408	2.21599	1	1	0.996482
GOTERM_BP_DIRECT	GO:0010629~negative regulation of gene expression	19	2.94574	0.0517476	TMF1, PLAG1, SLC35C2, NRXN1, STAT3, SOX11, TTBK1, BMP2, CREB1, SFRP2, PIK3CA, MYC, KCNQ1, STC2, TCF4, FYN, MAPT, FGFR3, MET	605	399	20408	1.6063	1	1	0.996482
GOTERM_MF_DIRECT	GO:0017154~semaphorin receptor activity	3	0.465116	0.0517558	PLXNB2, PLXNB1, MET	585	12	18797	8.03291	1	0.97787	0.969207
GOTERM_MF_DIRECT	GO:0004382~guanosine-diphosphatase activity	3	0.465116	0.0517558	ENTPD1, ENTPD2, ENTPD3	585	12	18797	8.03291	1	0.97787	0.969207
GOTERM_CC_DIRECT	GO:0060076~excitatory synapse	5	0.775194	0.0517661	CNTNAP2, AFDN, HOMER1, NRXN1, MET	626	48	21301	3.5445	1	0.414193	0.386629
GOTERM_MF_DIRECT	GO:0005085~guanyl-nucleotide exchange factor activity	13	2.0155	0.0518671	DOCK4, VPS9D1, DOCK3, RASGRF2, DOCK7, ARHGEF18, KNDC1, RIC8A, FGD4, PREX1, RASGEF1C, MCF2L, ARHGEF5	585	227	18797	1.84014	1	0.97787	0.969207
GOTERM_MF_DIRECT	GO:0003824~catalytic activity	19	2.94574	0.0519798	PCYT1B, TIGAR, MGMT, MOCOS, PLD5, CDKAL1, NT5C2, AZIN1, ETNPPL, ERN1, SGPL1, HLCS, MAN2B2, PSAT1, TDH, ALDH18A1, DUS3L, GLUL, RAG1	585	381	18797	1.60236	1	0.97787	0.969207
GOTERM_CC_DIRECT	GO:0043194~axon initial segment	4	0.620155	0.0522275	CNTNAP2, NFASC, MAP2, ANK3	626	29	21301	4.6934	1	0.414193	0.386629
GOTERM_BP_DIRECT	GO:0006351~transcription, DNA-templated	8	1.24031	0.0527401	PLAG1, MYC, TCEANC2, MITF, CBFA2T2, AFF3, TBX3, LIN52	605	114	20408	2.36717	1	1	0.996482
GOTERM_BP_DIRECT	GO:0042789~mRNA transcription from RNA polymerase II promoter	5	0.775194	0.0531172	CREB1, THRB, STAT3, ZBTB1, NR1H3	605	48	20408	3.51377	1	1	0.996482
GOTERM_BP_DIRECT	GO:0048708~astrocyte differentiation	4	0.620155	0.0533365	BMP2, STAT3, SOX6, FGFR3	605	29	20408	4.65272	1	1	0.996482
GOTERM_BP_DIRECT	GO:0060252~positive regulation of glial cell proliferation	4	0.620155	0.0533365	LYN, PLAG1, MYC, PTK2	605	29	20408	4.65272	1	1	0.996482
KEGG_PATHWAY	mmu04930:Type II diabetes mellitus	5	0.775194	0.0539445	PIK3CA, CACNA1B, CACNA1C, PIK3R1, CACNA1G	279	48	9330	3.48342	1	0.314676	0.289952
KEGG_PATHWAY	mmu04973:Carbohydrate digestion and absorption	5	0.775194	0.0539445	PIK3CA, AKT3, PIK3R1, SLC5A1, PLCB2	279	48	9330	3.48342	1	0.314676	0.289952
GOTERM_CC_DIRECT	GO:1990635~proximal dendrite	3	0.465116	0.0541353	MAP2, PTPN5, GIGYF2	626	13	21301	7.85242	1	0.421215	0.393183
GOTERM_CC_DIRECT	GO:0030136~clathrin-coated vesicle	6	0.930233	0.0545883	EPN3, DAB2, AP1G1, SH3BP4, SNAP91, SCYL2	626	70	21301	2.91661	1	0.421215	0.393183
GOTERM_MF_DIRECT	GO:0043548~phosphatidylinositol 3-kinase binding	4	0.620155	0.055007	DAB2IP, FYN, MET, PTK2	585	28	18797	4.59023	1	1	0.992239
GOTERM_BP_DIRECT	GO:0042552~myelination	7	1.08527	0.0553708	CNTNAP2, NFASC, KEL, MYO5A, FYN, NRG1, QKI	605	92	20408	2.56658	1	1	0.996482
GOTERM_BP_DIRECT	GO:0034613~cellular protein localization	7	1.08527	0.0553708	CNTNAP2, GRID2, NIPBL, FRMD6, SPAG6, ANK2, PLEC	605	92	20408	2.56658	1	1	0.996482
GOTERM_BP_DIRECT	GO:0009887~animal organ morphogenesis	10	1.55039	0.0554177	GREM1, BMP2, THRB, WNT5B, RDH10, LAMA3, FGF2, TBX3, NTN3, FGF10	605	164	20408	2.05684	1	1	0.996482
GOTERM_CC_DIRECT	GO:0031965~nuclear membrane	14	2.17054	0.0558083	RAP1GAP2, CEMIP, NRXN1, ZBTB1, MAD2L1BP, AKAP6, LTC4S, RANGAP1, ADRA1B, EDNRB, TBC1D20, RASA1, SH3BGRL2, TNRC18	626	270	21301	1.76437	1	0.424887	0.396611
GOTERM_BP_DIRECT	GO:0006338~chromatin remodeling	12	1.86047	0.0558995	MBD3, NIPBL, USP16, SATB2, MYC, ATRX, SCMH1, ZBTB1, WAC, HMG20B, SMARCA2, GATAD2A	605	215	20408	1.88273	1	1	0.996482
KEGG_PATHWAY	mmu04520:Adherens junction	7	1.08527	0.0563477	RAP1B, AFDN, PTPRJ, FYN, IQGAP1, MET, TGFBR1	279	92	9330	2.54441	1	0.320221	0.295061
GOTERM_BP_DIRECT	GO:0001525~angiogenesis	15	2.32558	0.0571309	NRXN1, DAB2IP, NRXN3, TSPAN12, FGF2, PTK2, TGFBR1, APOLD1, GREM1, PIK3CA, PXDN, PECAM1, THSD7A, GLUL, FGF10	605	295	20408	1.7152	1	1	0.996482
KEGG_PATHWAY	mmu05221:Acute myeloid leukemia	6	0.930233	0.0571824	PIK3CA, MYC, STAT3, AKT3, PIK3R1, RUNX1	279	70	9330	2.86636	1	0.320221	0.295061
GOTERM_CC_DIRECT	GO:0031410~cytoplasmic vesicle	36	5.5814	0.0576282	USP6NL, DGKD, CALCOCO2, ABHD2, SNAP23, SNX33, BICD1, TRAK2, RAB43, FYCO1, AP3M1, IFT74, SV2C, AP1G1, NCS1, DSE, SH3BP4, SCYL2, RAB11FIP4, SPAG6, IGFBP2, BTBD8, SORCS2, CLK3, SREBF2, SLC4A7, EPN3, ITCH, DAB2, KCNQ1, SCNN1A, TRIM36, CPE, KIFC3, FGFR3, TECPR1	626	903	21301	1.35656	1	0.428792	0.400256
GOTERM_CC_DIRECT	GO:1990597~AIP1-IRE1 complex	2	0.310078	0.0578231	ERN1, DAB2IP	626	2	21301	34.0272	1	0.428792	0.400256
GOTERM_BP_DIRECT	GO:0014003~oligodendrocyte development	4	0.620155	0.0580069	LYN, MYRF, SOX11, FGFR3	605	30	20408	4.49763	1	1	0.996482
GOTERM_BP_DIRECT	GO:0035526~retrograde transport, plasma membrane to Golgi	2	0.310078	0.0583179	RAB43, USP6NL	605	2	20408	33.7322	1	1	0.996482
GOTERM_BP_DIRECT	GO:0009181~purine ribonucleoside diphosphate catabolic process	2	0.310078	0.0583179	ENTPD1, ENTPD2	605	2	20408	33.7322	1	1	0.996482
GOTERM_BP_DIRECT	GO:0021762~substantia nigra development	2	0.310078	0.0583179	FGFR3, FGF2	605	2	20408	33.7322	1	1	0.996482
GOTERM_BP_DIRECT	GO:1902532~negative regulation of intracellular signal transduction	2	0.310078	0.0583179	LYN, DDIT4	605	2	20408	33.7322	1	1	0.996482
GOTERM_BP_DIRECT	GO:0090673~endothelial cell-matrix adhesion	2	0.310078	0.0583179	PECAM1, ADAMTS9	605	2	20408	33.7322	1	1	0.996482
GOTERM_BP_DIRECT	GO:0021761~limbic system development	2	0.310078	0.0583179	CNTNAP2, TBX3	605	2	20408	33.7322	1	1	0.996482
GOTERM_BP_DIRECT	GO:0002711~positive regulation of T cell mediated immunity	2	0.310078	0.0583179	PTPRC, ZBTB1	605	2	20408	33.7322	1	1	0.996482
GOTERM_MF_DIRECT	GO:0017110~nucleoside-diphosphatase activity	3	0.465116	0.0599367	ENTPD1, ENTPD2, ENTPD3	585	13	18797	7.41499	1	1	0.992239
GOTERM_MF_DIRECT	GO:0043274~phospholipase binding	4	0.620155	0.0599899	FYN, ARHGAP6, MET, SNAP91	585	29	18797	4.43195	1	1	0.992239
GOTERM_BP_DIRECT	GO:0007411~axon guidance	11	1.70543	0.0600229	NFASC, ABLIM1, FLRT2, USP33, SEMA6D, LAMA3, ANK3, CNTN4, DSCAML1, MYH10, GLI2	605	192	20408	1.93258	1	1	0.996482
KEGG_PATHWAY	mmu04140:Autophagy - animal	10	1.55039	0.0600237	ERN1, PIK3CA, CALCOCO2, AKT3, DDIT4, ATG10, RRAS2, PRKCQ, PIK3R1, CTSB	279	166	9330	2.01451	1	0.323204	0.29781
KEGG_PATHWAY	mmu05160:Hepatitis C	10	1.55039	0.0600237	IFNAR2, PIK3CA, TRAF3, MYC, PPP2R2D, STAT3, AKT3, NR1H3, PIK3R1, PPARA	279	166	9330	2.01451	1	0.323204	0.29781
GOTERM_BP_DIRECT	GO:0010718~positive regulation of epithelial to mesenchymal transition	5	0.775194	0.0600845	DAB2, BMP2, GLIPR2, PTK2, TGFBR1	605	50	20408	3.37322	1	1	0.996482
GOTERM_BP_DIRECT	GO:0030097~hemopoiesis	7	1.08527	0.0602554	LYN, TWSG1, SGPL1, RTKN2, IL7R, SOX6, RUNX1	605	94	20408	2.51197	1	1	0.996482
GOTERM_MF_DIRECT	GO:0000825~inositol tetrakisphosphate 6-kinase activity	2	0.310078	0.0611739	IPMK, ITPK1	585	2	18797	32.1316	1	1	0.992239
GOTERM_CC_DIRECT	GO:0000785~chromatin	21	3.25581	0.0624752	MBD3, SATB2, PLK1, STAT3, EHMT1, NR1H3, DNTT, PDS5B, CHD2, SMARCA2, NAP1L4, RUNX1, NIPBL, CREB1, PPP4R2, HLCS, MYC, NACC2, TCF4, STAT6, GABPA	626	470	21301	1.52036	1	0.457351	0.426914
GOTERM_BP_DIRECT	GO:0050679~positive regulation of epithelial cell proliferation	7	1.08527	0.0627907	MYC, DAB2IP, GLUL, FGF2, AZIN1, FGF10, GLI2	605	95	20408	2.48553	1	1	0.996482
GOTERM_BP_DIRECT	GO:0010459~negative regulation of heart rate	3	0.465116	0.0629126	RNLS, PIK3R1, AGTR2	605	14	20408	7.22834	1	1	0.996482
GOTERM_BP_DIRECT	GO:0061049~cell growth involved in cardiac muscle cell development	3	0.465116	0.0629126	AGTR2, PDLIM5, ADRA1B	605	14	20408	7.22834	1	1	0.996482
GOTERM_BP_DIRECT	GO:0051764~actin crosslink formation	3	0.465116	0.0629126	EPS8, DPYSL3, COBL	605	14	20408	7.22834	1	1	0.996482
GOTERM_BP_DIRECT	GO:0021794~thalamus development	3	0.465116	0.0629126	CNTNAP2, PTCHD1, NCAM1	605	14	20408	7.22834	1	1	0.996482
GOTERM_BP_DIRECT	GO:0003214~cardiac left ventricle morphogenesis	3	0.465116	0.0629126	SFRP2, RNLS, CPE	605	14	20408	7.22834	1	1	0.996482
GOTERM_BP_DIRECT	GO:0060317~cardiac epithelial to mesenchymal transition	3	0.465116	0.0629126	BMP2, TGFBR1, TBX3	605	14	20408	7.22834	1	1	0.996482
GOTERM_MF_DIRECT	GO:0004842~ubiquitin-protein transferase activity	14	2.17054	0.063028	UHRF2, WWP1, TNFAIP1, MALT1, ITCH, TRAF3, TRIM2, TRIM36, ERCC8, MDM4, BCOR, ARIH1, PDZRN3, RAG1	585	260	18797	1.73016	1	1	0.992239
KEGG_PATHWAY	mmu00562:Inositol phosphate metabolism	6	0.930233	0.0630756	PIK3CA, IMPA1, IPMK, ITPK1, PIP4K2B, PLCB2	279	72	9330	2.78674	1	0.330575	0.304601
GOTERM_CC_DIRECT	GO:0005811~lipid particle	8	1.24031	0.0634874	RAP1B, SCCPDH, RDH10, LPCAT1, CIDEA, PLIN3, ACSL4, PNPLA2	626	120	21301	2.26848	1	0.458877	0.428339
GOTERM_BP_DIRECT	GO:0048813~dendrite morphogenesis	5	0.775194	0.0637411	DCX, FYN, VLDLR, TRAK2, DACT1	605	51	20408	3.30708	1	1	0.996482
KEGG_PATHWAY	mmu04530:Tight junction	10	1.55039	0.0637537	MAGI1, EPB41L4B, AFDN, PATJ, PARD6B, PPP2R2D, ARHGEF18, MYH10, CGNL1, RUNX1	279	168	9330	1.99053	1	0.330575	0.304601
GOTERM_BP_DIRECT	GO:0045785~positive regulation of cell adhesion	6	0.930233	0.0650539	PREX1, EPB41L4B, DAB2, PTPRJ, NRG1, PTK2	605	73	20408	2.77251	1	1	0.996482
GOTERM_MF_DIRECT	GO:0051019~mitogen-activated protein kinase binding	4	0.620155	0.0651762	ATF7, PTPRJ, IQGAP1, PTPN5	585	30	18797	4.28422	1	1	0.992239
GOTERM_BP_DIRECT	GO:0008283~cell proliferation	17	2.63566	0.0653888	IFNAR2, NAA60, CNTNAP2, BTG1, CEP120, STAT3, NRG1, SMARCA2, FGF2, GLI2, RAP1B, MYC, ALDH1A2, FGFR3, MYH10, GLUL, FGF10	605	356	20408	1.61081	1	1	0.996482
GOTERM_BP_DIRECT	GO:0007166~cell surface receptor signaling pathway	12	1.86047	0.0653899	CD79B, CD274, ADGRD1, ADCYAP1R1, PECAM1, FYN, GFRA1, NCAM1, AGTR2, TSPAN12, CELSR1, CELSR3	605	221	20408	1.83161	1	1	0.996482
GOTERM_BP_DIRECT	GO:0032869~cellular response to insulin stimulus	8	1.24031	0.0658245	CPEB1, PIK3CA, TBC1D4, INSIG1, AKT3, MYO5A, PIK3R1, CPEB2	605	120	20408	2.24882	1	1	0.996482
GOTERM_CC_DIRECT	GO:0099061~integral component of postsynaptic density membrane	6	0.930233	0.0662065	PTPRT, GRID2, CLSTN2, NRG1, SORCS3, SHISA6	626	74	21301	2.75896	1	0.472549	0.441101
GOTERM_MF_DIRECT	GO:0097110~scaffold protein binding	7	1.08527	0.0667519	LYN, GRID2, HOMER1, CHRNA7, KCNQ1, FYN, CACNA1G	585	92	18797	2.4448	1	1	0.992239
GOTERM_BP_DIRECT	GO:0043407~negative regulation of MAP kinase activity	5	0.775194	0.0675117	LYN, BMP2, DAB2IP, PTPRJ, PTPN5	605	52	20408	3.24348	1	1	0.996482
GOTERM_BP_DIRECT	GO:0030316~osteoclast differentiation	5	0.775194	0.0675117	DCSTAMP, BMP2, CREB1, MITF, PIK3R1	605	52	20408	3.24348	1	1	0.996482
GOTERM_BP_DIRECT	GO:0045739~positive regulation of DNA repair	5	0.775194	0.0675117	TIGAR, EYA2, MGMT, ERCC8, FGF10	605	52	20408	3.24348	1	1	0.996482
GOTERM_BP_DIRECT	GO:0045663~positive regulation of myoblast differentiation	5	0.775194	0.0675117	BTG1, IGFBP3, PIK3R1, SMARCA2, SOX4	605	52	20408	3.24348	1	1	0.996482
GOTERM_BP_DIRECT	GO:0021983~pituitary gland development	4	0.620155	0.0679015	CREB1, ALDH1A2, FGF10, GLI2	605	32	20408	4.21653	1	1	0.996482
GOTERM_BP_DIRECT	GO:1900745~positive regulation of p38MAPK cascade	4	0.620155	0.0679015	MAP3K3, BMP2, MET, GADD45G	605	32	20408	4.21653	1	1	0.996482
GOTERM_BP_DIRECT	GO:0019915~lipid storage	4	0.620155	0.0679015	ACVR1C, CIDEA, PLIN3, PNPLA2	605	32	20408	4.21653	1	1	0.996482
GOTERM_BP_DIRECT	GO:0045662~negative regulation of myoblast differentiation	4	0.620155	0.0679015	MKX, MBNL3, SOX4, TBX3	605	32	20408	4.21653	1	1	0.996482
GOTERM_BP_DIRECT	GO:1900273~positive regulation of long-term synaptic potentiation	4	0.620155	0.0679015	CREB1, ADORA2A, CHRNA7, PTPN5	605	32	20408	4.21653	1	1	0.996482
KEGG_PATHWAY	mmu05167:Kaposi sarcoma-associated herpesvirus infection	12	1.86047	0.0680766	IFNAR2, LYN, PREX1, CREB1, PIK3CA, TRAF3, MYC, STAT3, AKT3, PIK3R1, FGF2, PIK3R5	279	222	9330	1.80761	1	0.336099	0.309691
GOTERM_BP_DIRECT	GO:0007169~transmembrane receptor protein tyrosine kinase signaling pathway	8	1.24031	0.0681794	PTPRT, LYN, FYN, NRG1, GFRA1, FGFR3, MET, PTK2	605	121	20408	2.23023	1	1	0.996482
GOTERM_MF_DIRECT	GO:0000287~magnesium ion binding	13	2.0155	0.0688137	EYA2, MAST2, PLK1, ITPK1, ATP11C, CIB2, ERN1, RPS6KA3, PLSCR1, IMPA1, NCS1, MAP3K20, GLUL	585	238	18797	1.75509	1	1	0.992239
KEGG_PATHWAY	mmu04630:JAK-STAT signaling pathway	10	1.55039	0.0696198	IFNAR2, PIK3CA, MYC, STAT3, AKT3, IL31RA, LIFR, STAT6, PIK3R1, IL7R	279	171	9330	1.95561	1	0.336099	0.309691
GOTERM_BP_DIRECT	GO:0007626~locomotory behavior	8	1.24031	0.0705843	CNTNAP2, ADORA2A, CACNA1B, NRG1, OPRM1, NAV2, CELSR1, ADRA1B	605	122	20408	2.21195	1	1	0.996482
GOTERM_BP_DIRECT	GO:0038066~p38MAPK cascade	3	0.465116	0.071207	MAP3K20, ATF7, FGFR3	605	15	20408	6.74645	1	1	0.996482
GOTERM_BP_DIRECT	GO:0070233~negative regulation of T cell apoptotic process	3	0.465116	0.071207	PRKCQ, IL7R, RAG1	605	15	20408	6.74645	1	1	0.996482
GOTERM_BP_DIRECT	GO:0031076~embryonic camera-type eye development	3	0.465116	0.071207	ALDH1A2, RDH10, FGF10	605	15	20408	6.74645	1	1	0.996482
GOTERM_BP_DIRECT	GO:2000811~negative regulation of anoikis	3	0.465116	0.071207	PIK3CA, PDK4, PTK2	605	15	20408	6.74645	1	1	0.996482
GOTERM_BP_DIRECT	GO:0032886~regulation of microtubule-based process	3	0.465116	0.071207	MACF1, CEP120, CLASP2	605	15	20408	6.74645	1	1	0.996482
GOTERM_BP_DIRECT	GO:0035815~positive regulation of renal sodium excretion	3	0.465116	0.071207	EDNRB, ADORA2A, AGTR2	605	15	20408	6.74645	1	1	0.996482
KEGG_PATHWAY	mmu04660:T cell receptor signaling pathway	8	1.24031	0.0718773	PTPRC, PIK3CA, PPP2R2D, AKT3, FYN, PRKCQ, PIK3R1, MALT1	279	122	9330	2.19284	1	0.336099	0.309691
KEGG_PATHWAY	mmu04713:Circadian entrainment	7	1.08527	0.0720212	KCNJ6, ADCYAP1R1, CREB1, CACNA1C, ADCY7, PLCB2, CACNA1G	279	98	9330	2.38863	1	0.336099	0.309691
KEGG_PATHWAY	mmu00564:Glycerophospholipid metabolism	7	1.08527	0.0720212	PCYT1B, DGKD, DGKB, PLA2G4B, LPCAT1, LCAT, ETNPPL	279	98	9330	2.38863	1	0.336099	0.309691
KEGG_PATHWAY	mmu05231:Choline metabolism in cancer	7	1.08527	0.0720212	PCYT1B, DGKD, PIK3CA, DGKB, PLA2G4B, AKT3, PIK3R1	279	98	9330	2.38863	1	0.336099	0.309691
GOTERM_CC_DIRECT	GO:0045177~apical part of cell	9	1.39535	0.0727156	EPB41L4B, AFDN, PATJ, PARD6B, PDZD2, HOMER1, KCNQ1, ARHGEF18, VLDLR	626	149	21301	2.05533	1	0.511175	0.477156
GOTERM_BP_DIRECT	GO:0002092~positive regulation of receptor internalization	4	0.620155	0.0731171	GREM1, DAB2, PTPN5, SCYL2	605	33	20408	4.08876	1	1	0.996482
GOTERM_BP_DIRECT	GO:0007269~neurotransmitter secretion	4	0.620155	0.0731171	NRXN1, NRXN3, CACNA1B, SNAP91	605	33	20408	4.08876	1	1	0.996482
GOTERM_BP_DIRECT	GO:0035265~organ growth	4	0.620155	0.0731171	PLAG1, ADRA1B, PTK2, FGF10	605	33	20408	4.08876	1	1	0.996482
GOTERM_CC_DIRECT	GO:0010008~endosome membrane	10	1.55039	0.0734086	ARHGAP32, DCSTAMP, SPPL2B, ABCC5, ARHGAP1, GOLIM4, PLIN3, PMEPA1, AQP4, SCYL2	626	175	21301	1.94441	1	0.511175	0.477156
GOTERM_BP_DIRECT	GO:0035019~somatic stem cell population maintenance	6	0.930233	0.0745992	NIPBL, PRDM16, STAT3, FGFR3, SOX4, FGF10	605	76	20408	2.66307	1	1	0.996482
GOTERM_BP_DIRECT	GO:0008542~visual learning	6	0.930233	0.0745992	RIC8A, TANC1, CREB1, CACNA1C, ADRA1B, RAG1	605	76	20408	2.66307	1	1	0.996482
GOTERM_BP_DIRECT	GO:1902895~positive regulation of pri-miRNA transcription from RNA polymerase II promoter	6	0.930233	0.0745992	BMP2, MYC, STAT3, FOXO3, SREBF2, TGFBR1	605	76	20408	2.66307	1	1	0.996482
GOTERM_BP_DIRECT	GO:0050890~cognition	5	0.775194	0.0753905	NIPBL, PTCHD1, GPR155, SHROOM4, GPR158	605	54	20408	3.12335	1	1	0.996482
KEGG_PATHWAY	mmu04924:Renin secretion	6	0.930233	0.0758488	ADCYAP1R1, CREB1, PDE3A, CACNA1C, PLCB2, CTSB	279	76	9330	2.64007	1	0.342543	0.315629
KEGG_PATHWAY	mmu05212:Pancreatic cancer	6	0.930233	0.0758488	PIK3CA, STAT3, AKT3, PIK3R1, TGFBR1, GADD45G	279	76	9330	2.64007	1	0.342543	0.315629
GOTERM_MF_DIRECT	GO:0017111~nucleoside-triphosphatase activity	3	0.465116	0.0774867	ENTPD1, ENTPD2, ENTPD3	585	15	18797	6.42632	1	1	0.992239
GOTERM_MF_DIRECT	GO:0008017~microtubule binding	14	2.17054	0.0780065	MACF1, SPAG6, MAST2, PLK1, MAP2, KIF26B, DCX, KIF13B, KIF21A, MAPT, KIFC3, CCDC66, GTSE1, CLASP2	585	269	18797	1.67228	1	1	0.992239
GOTERM_MF_DIRECT	GO:0005509~calcium ion binding	31	4.8062	0.0784959	MACF1, TBC1D9B, CLSTN2, DGKB, PCDH10, NRXN1, LPCAT1, CACNA1B, CIB2, VLDLR, PCDH12, IQGAP1, THBS2, CELSR1, CELSR3, SCUBE1, CAPN9, CDH20, NCS1, RAB11FIP4, MGMT, PLA2G4B, GLCE, MYO5A, RUNX1, VCAN, PLSCR1, CDH12, PLCB2, FBN1, UMODL1	585	736	18797	1.35337	1	1	0.992239
GOTERM_BP_DIRECT	GO:0048705~skeletal system morphogenesis	5	0.775194	0.079496	CSRNP1, SGPL1, MYC, TGFBR1, RFLNA	605	55	20408	3.06657	1	1	0.996482
GOTERM_BP_DIRECT	GO:0007163~establishment or maintenance of cell polarity	5	0.775194	0.079496	ACTA2, MACF1, PARD6B, SNAP91, CLASP2	605	55	20408	3.06657	1	1	0.996482
GOTERM_CC_DIRECT	GO:0032587~ruffle membrane	7	1.08527	0.0797047	EPS8, MACF1, MAP2, PLEKHO1, PTPRJ, JCAD, CLASP2	626	102	21301	2.3352	1	0.54833	0.511838
GOTERM_BP_DIRECT	GO:1904862~inhibitory synapse assembly	3	0.465116	0.0798316	CNTNAP2, CLSTN2, PLXNB1	605	16	20408	6.32479	1	1	0.996482
GOTERM_BP_DIRECT	GO:0061337~cardiac conduction	3	0.465116	0.0798316	KCNQ1, ABCC9, CACNA1C	605	16	20408	6.32479	1	1	0.996482
GOTERM_BP_DIRECT	GO:0099558~maintenance of synapse structure	3	0.465116	0.0798316	CNTNAP2, NRXN1, CBLN1	605	16	20408	6.32479	1	1	0.996482
KEGG_PATHWAY	mmu00600:Sphingolipid metabolism	5	0.775194	0.0807179	ACER2, SGPL1, CERS6, SGMS1, SGPP1	279	55	9330	3.04008	1	0.35323	0.325476
KEGG_PATHWAY	mmu05169:Epstein-Barr virus infection	12	1.86047	0.0807383	IFNAR2, LYN, ENTPD1, PIK3CA, ENTPD3, TRAF3, MYC, STAT3, AKT3, PIK3R1, CD44, GADD45G	279	229	9330	1.75236	1	0.35323	0.325476
GOTERM_BP_DIRECT	GO:0010467~gene expression	14	2.17054	0.0811506	CNTNAP2, STAT3, ULK4, CHD2, GLI2, PTBP1, BMP2, EDNRB, KCNQ1, STAT6, IL7R, SOX6, SOX4, PLEC	605	284	20408	1.66286	1	1	0.996482
GOTERM_CC_DIRECT	GO:0090543~Flemming body	4	0.620155	0.0823996	CELF2, STK17B, MICAL3, CCDC66	626	35	21301	3.88882	1	0.560121	0.522845
GOTERM_BP_DIRECT	GO:0021915~neural tube development	5	0.775194	0.0837103	SFRP2, ALDH1A2, ITPK1, GLI2, DACT1	605	56	20408	3.01181	1	1	0.996482
GOTERM_BP_DIRECT	GO:0051973~positive regulation of telomerase activity	4	0.620155	0.0840616	GREM1, HMBOX1, MYC, PRKCQ	605	35	20408	3.85511	1	1	0.996482
GOTERM_BP_DIRECT	GO:0034332~adherens junction organization	4	0.620155	0.0840616	CDH20, SPECC1L, CDH12, PLEC	605	35	20408	3.85511	1	1	0.996482
GOTERM_BP_DIRECT	GO:0090314~positive regulation of protein targeting to membrane	4	0.620155	0.0840616	CEMIP, MIEF2, FYN, ANK3	605	35	20408	3.85511	1	1	0.996482
GOTERM_BP_DIRECT	GO:0001932~regulation of protein phosphorylation	6	0.930233	0.0848621	PIK3CA, SESN2, PLXNB2, RICTOR, PTK2, CELSR3	605	79	20408	2.56194	1	1	0.996482
GOTERM_CC_DIRECT	GO:0032937~SREBP-SCAP-Insig complex	2	0.310078	0.0854704	INSIG1, SREBF2	626	3	21301	22.6848	1	0.574004	0.535804
GOTERM_BP_DIRECT	GO:0009952~anterior/posterior pattern specification	8	1.24031	0.0860614	HES6, SFRP2, ALDH1A2, SCMH1, CELSR1, GRSF1, TGFBR1, GLI2	605	128	20408	2.10826	1	1	0.996482
GOTERM_BP_DIRECT	GO:0002939~tRNA N1-guanine methylation	2	0.310078	0.0861909	TRMT10A, TRMT10B	605	3	20408	22.4882	1	1	0.996482
GOTERM_BP_DIRECT	GO:0060128~corticotropin hormone secreting cell differentiation	2	0.310078	0.0861909	BMP2, FGF2	605	3	20408	22.4882	1	1	0.996482
GOTERM_BP_DIRECT	GO:0051169~nuclear transport	2	0.310078	0.0861909	RANBP17, XPO7	605	3	20408	22.4882	1	1	0.996482
GOTERM_BP_DIRECT	GO:1903479~mitotic actomyosin contractile ring assembly actin filament organization	2	0.310078	0.0861909	IQGAP1, IQGAP2	605	3	20408	22.4882	1	1	0.996482
GOTERM_BP_DIRECT	GO:1903615~positive regulation of protein tyrosine phosphatase activity	2	0.310078	0.0861909	PTPRC, SLC39A10	605	3	20408	22.4882	1	1	0.996482
GOTERM_BP_DIRECT	GO:0007431~salivary gland development	2	0.310078	0.0861909	TFCP2L1, FGF10	605	3	20408	22.4882	1	1	0.996482
GOTERM_BP_DIRECT	GO:1902010~negative regulation of translation in response to endoplasmic reticulum stress	2	0.310078	0.0861909	SESN2, MAP3K20	605	3	20408	22.4882	1	1	0.996482
GOTERM_BP_DIRECT	GO:0071464~cellular response to hydrostatic pressure	2	0.310078	0.0861909	PIK3CA, PLEC	605	3	20408	22.4882	1	1	0.996482
GOTERM_BP_DIRECT	GO:1900275~negative regulation of phospholipase C activity	2	0.310078	0.0861909	BICD1, SNAP91	605	3	20408	22.4882	1	1	0.996482
GOTERM_BP_DIRECT	GO:1905072~cardiac jelly development	2	0.310078	0.0861909	BMP2, TBX3	605	3	20408	22.4882	1	1	0.996482
GOTERM_MF_DIRECT	GO:0008179~adenylate cyclase binding	3	0.465116	0.0867914	ADCYAP1R1, CHRNA7, AKAP6	585	16	18797	6.02468	1	1	0.992239
GOTERM_MF_DIRECT	GO:0045295~gamma-catenin binding	3	0.465116	0.0867914	PTPRT, PTPRJ, PTPRK	585	16	18797	6.02468	1	1	0.992239
GOTERM_CC_DIRECT	GO:0098871~postsynaptic actin cytoskeleton	3	0.465116	0.0874577	ACTA2, MYO5A, MYH10	626	17	21301	6.00479	1	0.574004	0.535804
GOTERM_CC_DIRECT	GO:0033270~paranode region of axon	3	0.465116	0.0874577	NFASC, KIF13B, ANK3	626	17	21301	6.00479	1	0.574004	0.535804
GOTERM_MF_DIRECT	GO:0030507~spectrin binding	4	0.620155	0.0878516	PTPRC, EPB41, ANK2, ANK3	585	34	18797	3.78019	1	1	0.992239
GOTERM_BP_DIRECT	GO:0030217~T cell differentiation	5	0.775194	0.0880319	PREX1, PTPRC, WWP1, IL7R, SOX4	605	57	20408	2.95897	1	1	0.996482
GOTERM_BP_DIRECT	GO:0042531~positive regulation of tyrosine phosphorylation of STAT protein	5	0.775194	0.0880319	LYN, IL31RA, PECAM1, FYN, FGFR3	605	57	20408	2.95897	1	1	0.996482
GOTERM_BP_DIRECT	GO:0006469~negative regulation of protein kinase activity	6	0.930233	0.08844	DBNDD1, PTPRC, ADORA2A, MLLT1, GADD45G, PLEC	605	80	20408	2.52992	1	1	0.996482
GOTERM_MF_DIRECT	GO:0044325~ion channel binding	10	1.55039	0.0885938	LYN, HOMER1, KCNQ1, RASA1, ABCC9, AKAP6, FYN, ANK2, CACNA1C, ANK3	585	172	18797	1.86812	1	1	0.992239
GOTERM_BP_DIRECT	GO:0010458~exit from mitosis	3	0.465116	0.0887596	EPS8, PPP2R2D, CLASP2	605	17	20408	5.95275	1	1	0.996482
GOTERM_BP_DIRECT	GO:0051895~negative regulation of focal adhesion assembly	3	0.465116	0.0887596	ARHGAP6, PHLDB2, CLASP2	605	17	20408	5.95275	1	1	0.996482
GOTERM_BP_DIRECT	GO:0045176~apical protein localization	3	0.465116	0.0887596	ACTA2, SHROOM2, CELSR1	605	17	20408	5.95275	1	1	0.996482
GOTERM_BP_DIRECT	GO:0043116~negative regulation of vascular permeability	3	0.465116	0.0887596	ADORA2A, PDE3A, PTPRJ	605	17	20408	5.95275	1	1	0.996482
GOTERM_BP_DIRECT	GO:0002089~lens morphogenesis in camera-type eye	3	0.465116	0.0887596	SHROOM2, SOX11, FGFR3	605	17	20408	5.95275	1	1	0.996482
GOTERM_BP_DIRECT	GO:0046688~response to copper ion	3	0.465116	0.0887596	LCAT, SOD3, CP	605	17	20408	5.95275	1	1	0.996482
KEGG_PATHWAY	mmu04923:Regulation of lipolysis in adipocytes	5	0.775194	0.0893793	PIK3CA, AKT3, PIK3R1, ADCY7, PNPLA2	279	57	9330	2.93341	1	0.385019	0.354767
GOTERM_BP_DIRECT	GO:0034260~negative regulation of GTPase activity	4	0.620155	0.0897807	DAB2IP, PECAM1, SH3BP4, CPEB2	605	36	20408	3.74803	1	1	0.996482
GOTERM_BP_DIRECT	GO:0086091~regulation of heart rate by cardiac conduction	4	0.620155	0.0897807	KCNQ1, ANK2, CACNA1C, CACNA1G	605	36	20408	3.74803	1	1	0.996482
GOTERM_BP_DIRECT	GO:0031016~pancreas development	4	0.620155	0.0897807	INVS, ALDH1A2, MET, FGF10	605	36	20408	3.74803	1	1	0.996482
GOTERM_BP_DIRECT	GO:0032259~methylation	10	1.55039	0.0898102	METTL22, TRMT10A, TRMT10B, MGMT, NTMT1, PRDM16, EHMT1, LCMT2, EEF1AKMT1, CMTR2	605	181	20408	1.86366	1	1	0.996482
GOTERM_MF_DIRECT	GO:0086056~voltage-gated calcium channel activity involved in AV node cell action potential	2	0.310078	0.0903452	CACNA1C, CACNA1G	585	3	18797	21.4211	1	1	0.992239
GOTERM_MF_DIRECT	GO:0004937~alpha1-adrenergic receptor activity	2	0.310078	0.0903452	ADRA1D, ADRA1B	585	3	18797	21.4211	1	1	0.992239
GOTERM_MF_DIRECT	GO:0052905~tRNA (guanine(9)-N(1))-methyltransferase activity	2	0.310078	0.0903452	TRMT10A, TRMT10B	585	3	18797	21.4211	1	1	0.992239
GOTERM_MF_DIRECT	GO:0019899~enzyme binding	22	3.41085	0.0906521	LYN, CUTA, CNTNAP2, BTG1, THRB, ANK2, AKAP6, CACNA1C, TRAK2, ERN1, TSPAN15, PLSCR1, CREB1, ADORA2A, HLCS, STC2, PEX5, MDM4, ATF7, FYN, MAPT, RCOR3	585	493	18797	1.43387	1	1	0.992239
GOTERM_BP_DIRECT	GO:0051301~cell division	18	2.7907	0.0910854	USP16, SPAG6, EPB41, PLK1, MICAL3, BUB1B, PDS5B, SNX33, SGO1, PARD6B, SAPCD2, INCENP, PPP2R2D, SPECC1L, NEK1, EVI5, RAB11FIP4, CLASP2	605	402	20408	1.5104	1	1	0.996482
GOTERM_BP_DIRECT	GO:0051649~establishment of localization in cell	11	1.70543	0.091199	RAP1B, KEL, CHRNA7, C1QTNF12, ULK4, CACNA1B, AQP4, CACNA1C, MET, SLC7A2, CBLN1	605	208	20408	1.78392	1	1	0.996482
KEGG_PATHWAY	mmu04514:Cell adhesion molecules	10	1.55039	0.0915441	CD274, CNTNAP2, NFASC, VCAN, PTPRC, NRXN1, SDC3, PECAM1, NRXN3, NCAM1	279	181	9330	1.84756	1	0.388369	0.357854
GOTERM_BP_DIRECT	GO:0006986~response to unfolded protein	5	0.775194	0.0924592	ERN1, DAB2IP, DNAJB9, QRICH1, UPF3A	605	58	20408	2.90795	1	1	0.996482
GOTERM_BP_DIRECT	GO:0030155~regulation of cell adhesion	5	0.775194	0.0924592	VTN, NUAK1, LAMA3, PTPRJ, PTK2	605	58	20408	2.90795	1	1	0.996482
GOTERM_BP_DIRECT	GO:0048709~oligodendrocyte differentiation	5	0.775194	0.0924592	VTN, MYRF, PTPRJ, NRG1, SOX6	605	58	20408	2.90795	1	1	0.996482
GOTERM_BP_DIRECT	GO:0007162~negative regulation of cell adhesion	5	0.775194	0.0924592	RASA1, PLXNB2, PLXNB1, PIK3R1, DSCAML1	605	58	20408	2.90795	1	1	0.996482
GOTERM_CC_DIRECT	GO:0098688~parallel fiber to Purkinje cell synapse	4	0.620155	0.0937983	GRID2, KCNJ6, SNAP91, CBLN1	626	37	21301	3.67861	1	0.603887	0.563699
KEGG_PATHWAY	mmu04370:VEGF signaling pathway	5	0.775194	0.0938711	PIK3CA, PLA2G4B, AKT3, PIK3R1, PTK2	279	58	9330	2.88283	1	0.392297	0.361474
GOTERM_CC_DIRECT	GO:0034451~centriolar satellite	8	1.24031	0.094126	CEP68, PATJ, PDZD2, PLK1, NEK1, PRKCQ, CCDC66, PIK3R5	626	132	21301	2.06225	1	0.603887	0.563699
GOTERM_BP_DIRECT	GO:0033138~positive regulation of peptidyl-serine phosphorylation	7	1.08527	0.0947509	SFRP2, PIK3CA, CHRNA7, NRXN1, DOCK7, MET, CD44	605	106	20408	2.2276	1	1	0.996482
GOTERM_BP_DIRECT	GO:0098609~cell-cell adhesion	11	1.70543	0.0956104	NFASC, CXADR, FBLIM1, CDH20, LAMA3, PECAM1, CDH12, ELMO2, AQP4, CELSR1, CELSR3	605	210	20408	1.76693	1	1	0.996482
GOTERM_BP_DIRECT	GO:0014065~phosphatidylinositol 3-kinase signaling	4	0.620155	0.0956576	PIK3CA, HTR2B, PIK3R1, PIK3R5	605	37	20408	3.64673	1	1	0.996482
GOTERM_BP_DIRECT	GO:0008625~extrinsic apoptotic signaling pathway via death domain receptors	4	0.620155	0.0956576	ITPRIP, DAB2IP, PIK3R1, SKIL	605	37	20408	3.64673	1	1	0.996482
GOTERM_BP_DIRECT	GO:0034097~response to cytokine	6	0.930233	0.0958271	CD274, ALDH1A2, STAT3, LIFR, STAT6, SKIL	605	82	20408	2.46821	1	1	0.996482
GOTERM_MF_DIRECT	GO:0004896~cytokine receptor activity	5	0.775194	0.095853	IFNAR2, IL31RA, LIFR, IL7R, CD44	585	56	18797	2.86889	1	1	0.992239
GOTERM_MF_DIRECT	GO:0051219~phosphoprotein binding	5	0.775194	0.095853	LYN, EPB41, DPYSL3, PIK3R1, CD44	585	56	18797	2.86889	1	1	0.992239
GOTERM_MF_DIRECT	GO:0003951~NAD+ kinase activity	3	0.465116	0.0964088	DGKD, DGKB, NADK	585	17	18797	5.67029	1	1	0.992239
GOTERM_CC_DIRECT	GO:0099055~integral component of postsynaptic membrane	6	0.930233	0.0969457	ADORA2A, CHRNA7, FXYD6, NCAM1, CACNA1C, OPRM1	626	83	21301	2.45979	1	0.612305	0.571556
GOTERM_BP_DIRECT	GO:0008543~fibroblast growth factor receptor signaling pathway	5	0.775194	0.0969902	FLRT2, IQGAP1, FGFR3, FGF2, FGF10	605	59	20408	2.85866	1	1	0.996482
KEGG_PATHWAY	mmu04390:Hippo signaling pathway	9	1.39535	0.0969957	PATJ, PARD6B, BMP2, FRMD6, WNT5B, MYC, PPP2R2D, TGFBR1, GLI2	279	157	9330	1.91699	1	0.399394	0.368013
GOTERM_MF_DIRECT	GO:0044877~macromolecular complex binding	29	4.49612	0.0976615	NRXN1, CIB2, XPC, IQGAP1, LTC4S, RAP1B, HMBOX1, MYC, NACC2, SESN2, FYN, SKIL, CTSB, LYN, ARNT2, HOMER1, DAB2IP, ARNT, NR1H3, MYO5A, PTK2, TGFBR1, ADORA2A, RASA1, ERCC8, MAPT, PPARA, MET, FBN1	585	695	18797	1.34074	1	1	0.992239
GOTERM_BP_DIRECT	GO:0050918~positive chemotaxis	3	0.465116	0.0979655	PTPRJ, MET, FGF10	605	18	20408	5.62204	1	1	0.996482
GOTERM_BP_DIRECT	GO:0050732~negative regulation of peptidyl-tyrosine phosphorylation	3	0.465116	0.0979655	PTPRC, SFRP2, PECAM1	605	18	20408	5.62204	1	1	0.996482
GOTERM_BP_DIRECT	GO:0043583~ear development	3	0.465116	0.0979655	SPAG6, RDH10, SHROOM2	605	18	20408	5.62204	1	1	0.996482
GOTERM_BP_DIRECT	GO:0048566~embryonic digestive tract development	3	0.465116	0.0979655	ALDH1A2, FGF10, GLI2	605	18	20408	5.62204	1	1	0.996482
GOTERM_BP_DIRECT	GO:0006656~phosphatidylcholine biosynthetic process	3	0.465116	0.0979655	PCYT1B, LPCAT1, LCAT	605	18	20408	5.62204	1	1	0.996482
GOTERM_BP_DIRECT	GO:0001841~neural tube formation	3	0.465116	0.0979655	IPMK, SOX11, SOX4	605	18	20408	5.62204	1	1	0.996482
GOTERM_BP_DIRECT	GO:0060134~prepulse inhibition	3	0.465116	0.0979655	GRID2, ADORA2A, NRXN1	605	18	20408	5.62204	1	1	0.996482
GOTERM_BP_DIRECT	GO:2000310~regulation of NMDA receptor activity	3	0.465116	0.0979655	RASGRF2, NRXN1, OPRM1	605	18	20408	5.62204	1	1	0.996482
GOTERM_CC_DIRECT	GO:0045111~intermediate filament cytoskeleton	5	0.775194	0.0992522	DTNA, PHLDB2, SMARCA2, CLK3, PLEC	626	60	21301	2.8356	1	0.612305	0.571556
GOTERM_BP_DIRECT	GO:0010468~regulation of gene expression	21	3.25581	0.0996709	USP16, SATB2, PRDM2, MITF, AFF3, TGFBR1, NIPBL, MARF1, PTPRC, PIK3CA, MYC, FUBP1, HMG20B, SIRPA, RICTOR, MKX, PPARA, SOX6, CGGBP1, UMODL1, FGF10	605	494	20408	1.43396	1	1	0.996482
GOTERM_CC_DIRECT	GO:0016235~aggresome	4	0.620155	0.0997275	STRADB, PRDM16, PRKCQ, RANGAP1	626	38	21301	3.58181	1	0.612305	0.571556
GOTERM_CC_DIRECT	GO:0019897~extrinsic component of plasma membrane	4	0.620155	0.0997275	EPN3, ST14, SCUBE1, SYTL2	626	38	21301	3.58181	1	0.612305	0.571556
GOTERM_MF_DIRECT	GO:0042802~identical protein binding	75	11.6279	0.0999616	DGKD, THRB, ADRA1D, AQP4, TNFAIP1, FGF2, IMPA1, DPYSL3, CCDC92, GLUL, RAG1, TMEM14C, ENTPD1, GRID2, PCYT1B, VPS9D1, ENTPD2, CXADR, ABCC9, EMSY, CNKSR2, ACTA2, ERN1, CREB1, ADORA2A, POLG2, TRAF3, KCNQ1, VWA1, KIFC3, MAPT, MET, CGGBP1, MYRF, SDC3, SNX33, NPL, NT5C2, LTC4S, MALT1, CD79B, VTN, HMBOX1, SCUBE1, HLCS, SH3BP4, TDH, FYN, STAT6, SKIL, MYH10, SGTB, HOMER1, TPK1, PLK1, STAT3, DAB2IP, MYO5A, …	585	2055	18797	1.17269	1	1	0.992239

## Sheet: Table S7
Differential circRNAs connectivity analysis score statistics
RNA-ID	Type	Degree
novel_circ_000670	circRNA	10
novel_circ_007527	circRNA	7
novel_circ_006280	circRNA	7
novel_circ_003031	circRNA	7
novel_circ_002330	circRNA	6
novel_circ_005900	circRNA	6
novel_circ_002075	circRNA	6
novel_circ_002895	circRNA	6
novel_circ_007716	circRNA	6
novel_circ_003297	circRNA	5
novel_circ_001694	circRNA	5
novel_circ_007715	circRNA	5
novel_circ_006281	circRNA	5
novel_circ_002892	circRNA	5
novel_circ_006172	circRNA	5
novel_circ_000009	circRNA	4
novel_circ_006228	circRNA	4
novel_circ_000501	circRNA	4
novel_circ_007153	circRNA	4
novel_circ_000216	circRNA	3
novel_circ_006817	circRNA	3
novel_circ_006473	circRNA	3
novel_circ_006284	circRNA	3
novel_circ_000219	circRNA	3
novel_circ_000019	circRNA	2
novel_circ_005614	circRNA	2
novel_circ_007385	circRNA	2
novel_circ_000155	circRNA	2
novel_circ_001632	circRNA	2
novel_circ_004521	circRNA	2
novel_circ_001344	circRNA	1
novel_circ_000483	circRNA	1
novel_circ_005799	circRNA	1
novel_circ_007733	circRNA	1
novel_circ_005353	circRNA	1
novel_circ_002132	circRNA	1
novel_circ_005661	circRNA	1
novel_circ_001711	circRNA	1
novel_circ_005119	circRNA	1
novel_circ_007009	circRNA	1
novel_circ_001389	circRNA	1
novel_circ_006777	circRNA	1
novel_circ_007588	circRNA	1
novel_circ_004062	circRNA	1
novel_circ_005037	circRNA	1
novel_circ_001752	circRNA	1
novel_circ_006316	circRNA	1
novel_circ_004645	circRNA	1
novel_circ_006234	circRNA	1
novel_circ_002344	circRNA	1
novel_circ_001558	circRNA	1
novel_circ_006188	circRNA	1
novel_circ_004221	circRNA	1
novel_circ_005662	circRNA	1
novel_circ_001871	circRNA	1
novel_circ_007491	circRNA	1
novel_circ_001288	circRNA	1
novel_circ_002119	circRNA	1
novel_circ_004086	circRNA	1
novel_circ_001441	circRNA	1
novel_circ_004066	circRNA	1
novel_circ_003611	circRNA	1
novel_circ_005660	circRNA	1
novel_circ_000965	circRNA	1
novel_circ_005262	circRNA	1
novel_circ_000044	circRNA	1
novel_circ_001275	circRNA	1
